# Supplementary material for: Genome structure variation analyses of peach reveal population dynamics and a 1.67 Mb causal inversion for fruit shape
Source: Genome Biol. 2021 Jan 5;22:13. doi: 10.1186/s13059-020-02239-1 (PMC7784018; doi:10.1186/s13059-020-02239-1)
Supplement: Supplementary file 3 — Additional file 3: Supplementary Tables S8–S9, S13, S15–S23. This file contains the supplementary tables referenced in the main text. Table S8. Information about Lovell and Rui You Pan1 (RYP1). Table S9. Specific PAVs for the RYP1 and Lovell v2.0 genomes. Table S13. Basic information and statistics of 186 re-sequenced peach accessions (including 149 P. persica and 37 P. kansuensis) used in this study. Table S15. PCR validation of randomly selected SVs. Table S16. Enriched gene ontology (GO) terms with coding or upstream (< 1 kb) regions (putative promoters) affected by SVs. Table S17. The SVs occurred in gene cluster of receptor-like protein kinase gene LRK10 in the three consecutive SV hotspots. Table S18. Highly divergent SVs during peach improvement. Table S19. SNPs significantly associated with flat fruit shape. Table S20. InDels significantly associated with flat fruit shape. Table S21. SVs significantly associated with flat fruit shape. Table S22. Summary information for SNPs of 126 accessions identified in this study with genotyped SNPs from customized SNP genotyping array. Table S23. PCR or qRT-PCR primers used in this study. [file 13059_2020_2239_MOESM3_ESM.xlsx]

## Sheet: Table S8
Table S8: Information about Lovell and Rui You Pan1 (RYP1).
Sample	Organism	Shape	Flesh color	Flesh taste	Hairiness	Adhesion	Texture	Genome genotype	Pedigree information
Lovell	P. persica	Round	yellow	Acid	Peach	Freestone	Melting	Double haploid	-
RYP1	P. persica	Flat	white	Low acid	Nectarine	Clingstone	Melting	Diploid	a F1 seedling of Fantasia × Rui Pan 5 (Wan Shu Da Pan Tao × You Pan Tao)

## Sheet: Table S9
Table S9: Specific PAVs for the RYP1 and Lovell v2.0 genomes.
No.	Chromosome	Start	End	Length (bp)
988 specific PAVs in the Lovell v2.0 genome
1	Chr1	1154500	1155000	500
2	Chr1	1801700	1802900	1200
3	Chr1	1979700	1981000	1300
4	Chr1	2074300	2075200	900
5	Chr1	2076800	2077300	500
6	Chr1	2077400	2078200	800
7	Chr1	2078300	2079500	1200
8	Chr1	2079700	2083900	4200
9	Chr1	2084300	2085000	700
10	Chr1	2085200	2086800	1600
11	Chr1	2087700	2088400	700
12	Chr1	2101600	2103600	2000
13	Chr1	2539800	2540500	700
14	Chr1	3313600	3314100	500
15	Chr1	4125100	4125600	500
16	Chr1	4126600	4128000	1400
17	Chr1	4128100	4128700	600
18	Chr1	4210700	4211200	500
19	Chr1	4420600	4421300	700
20	Chr1	5119300	5119900	600
21	Chr1	5212000	5212800	800
22	Chr1	5639700	5640200	500
23	Chr1	6004500	6005000	500
24	Chr1	6684900	6685400	500
25	Chr1	6873000	6873600	600
26	Chr1	6873700	6874200	500
27	Chr1	6924900	6925400	500
28	Chr1	7021200	7021700	500
29	Chr1	7705700	7706200	500
30	Chr1	7767700	7768200	500
31	Chr1	8215900	8216400	500
32	Chr1	9846700	9847200	500
33	Chr1	9855700	9856400	700
34	Chr1	9859000	9859600	600
35	Chr1	10308500	10309200	700
36	Chr1	10952200	10952700	500
37	Chr1	12571300	12572300	1000
38	Chr1	12713000	12713800	800
39	Chr1	13048100	13048600	500
40	Chr1	13119800	13120400	600
41	Chr1	13280400	13281200	800
42	Chr1	13404700	13405700	1000
43	Chr1	13437900	13438600	700
44	Chr1	14189000	14189500	500
45	Chr1	14190000	14190500	500
46	Chr1	14418900	14419600	700
47	Chr1	14714300	14715000	700
48	Chr1	16784100	16784800	700
49	Chr1	17290500	17291300	800
50	Chr1	17293200	17295200	2000
51	Chr1	17300900	17301800	900
52	Chr1	17302300	17303500	1200
53	Chr1	17304200	17304900	700
54	Chr1	17305100	17305600	500
55	Chr1	17308600	17309100	500
56	Chr1	17309700	17310300	600
57	Chr1	17310500	17311200	700
58	Chr1	17321300	17322100	800
59	Chr1	18038800	18039300	500
60	Chr1	18081000	18081700	700
61	Chr1	18081800	18082300	500
62	Chr1	18084000	18084600	600
63	Chr1	18902200	18902700	500
64	Chr1	19040200	19041100	900
65	Chr1	20789200	20790600	1400
66	Chr1	20790700	20791200	500
67	Chr1	21505600	21506100	500
68	Chr1	21532600	21533200	600
69	Chr1	22895700	22896200	500
70	Chr1	22898900	22899500	600
71	Chr1	23189200	23190000	800
72	Chr1	24369300	24369800	500
73	Chr1	24553700	24554200	500
74	Chr1	25906300	25906800	500
75	Chr1	26139900	26140400	500
76	Chr1	28685700	28686300	600
77	Chr1	29192600	29193500	900
78	Chr1	29473000	29473500	500
79	Chr1	29523000	29524400	1400
80	Chr1	29546300	29546800	500
81	Chr1	29548300	29548800	500
82	Chr1	32806700	32807200	500
83	Chr1	33236300	33236800	500
84	Chr1	35484500	35485900	1400
85	Chr1	35486000	35486500	500
86	Chr1	35593200	35593800	600
87	Chr1	35595200	35595700	500
88	Chr1	36144600	36145100	500
89	Chr1	36190700	36191200	500
90	Chr1	36237300	36237800	500
91	Chr1	36769700	36770200	500
92	Chr1	37770900	37771400	500
93	Chr1	37973500	37974000	500
94	Chr1	38099300	38099800	500
95	Chr1	40028300	40029100	800
96	Chr1	40407000	40407500	500
97	Chr1	40520600	40521100	500
98	Chr1	40521600	40522100	500
99	Chr1	40755500	40756100	600
100	Chr1	41349800	41350300	500
101	Chr1	41436700	41437200	500
102	Chr1	44207800	44208300	500
103	Chr1	45363800	45364300	500
104	Chr1	45384700	45386500	1800
105	Chr1	45404000	45404700	700
106	Chr1	45425800	45426700	900
107	Chr1	45524600	45525200	600
108	Chr1	46389600	46390200	600
109	Chr1	47712100	47712800	700
110	Chr1	47851100	47851208	108
111	Chr2	263200	264300	1100
112	Chr2	3634100	3634700	600
113	Chr2	3707600	3708200	600
114	Chr2	3709100	3709600	500
115	Chr2	3709700	3710200	500
116	Chr2	3713000	3714900	1900
117	Chr2	3746900	3747400	500
118	Chr2	3748100	3748600	500
119	Chr2	3792100	3792600	500
120	Chr2	3814600	3815100	500
121	Chr2	4562100	4562600	500
122	Chr2	4564800	4567200	2400
123	Chr2	4987600	4988400	800
124	Chr2	4997300	4999100	1800
125	Chr2	5002500	5003400	900
126	Chr2	5113500	5114000	500
127	Chr2	5241200	5241700	500
128	Chr2	5246600	5247500	900
129	Chr2	5289100	5289800	700
130	Chr2	5772400	5772900	500
131	Chr2	5808600	5809200	600
132	Chr2	5809600	5810300	700
133	Chr2	5812000	5812600	600
134	Chr2	5816800	5817300	500
135	Chr2	5834300	5834800	500
136	Chr2	5873600	5874200	600
137	Chr2	5922700	5923200	500
138	Chr2	5939200	5939800	600
139	Chr2	5943500	5944100	600
140	Chr2	5979600	5980200	600
141	Chr2	5984400	5985000	600
142	Chr2	5986800	5987700	900
143	Chr2	5988200	5988700	500
144	Chr2	5992400	5994700	2300
145	Chr2	5995100	5995600	500
146	Chr2	5997600	5999100	1500
147	Chr2	6052600	6053200	600
148	Chr2	6065100	6065600	500
149	Chr2	6100000	6100500	500
150	Chr2	6110200	6110800	600
151	Chr2	6178100	6178600	500
152	Chr2	6187800	6188300	500
153	Chr2	6242300	6243000	700
154	Chr2	6267800	6268900	1100
155	Chr2	6293400	6293900	500
156	Chr2	6304200	6305300	1100
157	Chr2	6317600	6318700	1100
158	Chr2	6322600	6323500	900
159	Chr2	6336200	6337300	1100
160	Chr2	6349400	6350000	600
161	Chr2	6423600	6424200	600
162	Chr2	6424400	6424900	500
163	Chr2	6427100	6427900	800
164	Chr2	6436500	6437000	500
165	Chr2	6478500	6479100	600
166	Chr2	6582300	6583000	700
167	Chr2	6583500	6584300	800
168	Chr2	6591700	6592300	600
169	Chr2	6592600	6593100	500
170	Chr2	6599500	6600800	1300
171	Chr2	6672000	6673100	1100
172	Chr2	6673400	6673900	500
173	Chr2	6683500	6684100	600
174	Chr2	6737000	6739400	2400
175	Chr2	6784500	6785300	800
176	Chr2	6840000	6841500	1500
177	Chr2	6851800	6852400	600
178	Chr2	6858800	6859300	500
179	Chr2	6930700	6931500	800
180	Chr2	6981500	6982000	500
181	Chr2	6991300	6991800	500
182	Chr2	7013200	7013800	600
183	Chr2	7034800	7035700	900
184	Chr2	7059000	7061300	2300
185	Chr2	7070200	7070800	600
186	Chr2	7074300	7074800	500
187	Chr2	7079400	7080700	1300
188	Chr2	7142700	7143500	800
189	Chr2	7143600	7145000	1400
190	Chr2	7207400	7208300	900
191	Chr2	8552500	8553000	500
192	Chr2	8759300	8760800	1500
193	Chr2	8760900	8761600	700
194	Chr2	8761800	8763100	1300
195	Chr2	8768100	8768700	600
196	Chr2	8769000	8769600	600
197	Chr2	8831300	8833000	1700
198	Chr2	8833200	8834500	1300
199	Chr2	8835300	8835900	600
200	Chr2	8836200	8836700	500
201	Chr2	8854100	8855400	1300
202	Chr2	8901900	8902400	500
203	Chr2	8902700	8903200	500
204	Chr2	8914800	8915300	500
205	Chr2	10628400	10628900	500
206	Chr2	10798000	10798500	500
207	Chr2	11060300	11060800	500
208	Chr2	12810100	12810700	600
209	Chr2	13124900	13125400	500
210	Chr2	15507700	15508200	500
211	Chr2	15628600	15629100	500
212	Chr2	16879600	16880200	600
213	Chr2	17727600	17728200	600
214	Chr2	18361400	18361900	500
215	Chr2	20183200	20183800	600
216	Chr2	20484400	20485600	1200
217	Chr2	21183900	21184700	800
218	Chr2	21189500	21190000	500
219	Chr2	21298500	21299000	500
220	Chr2	21434100	21434600	500
221	Chr2	22260200	22260700	500
222	Chr2	22385800	22386900	1100
223	Chr2	22387400	22388000	600
224	Chr2	22388100	22390000	1900
225	Chr2	22390900	22392000	1100
226	Chr2	22394500	22395000	500
227	Chr2	22396200	22396800	600
228	Chr2	22476300	22476800	500
229	Chr2	23135600	23136100	500
230	Chr2	25593100	25593600	500
231	Chr2	25792900	25793400	500
232	Chr2	26803500	26804000	500
233	Chr2	29166200	29166800	600
234	Chr2	30402900	30403400	500
235	Chr2	30405800	30405870	70
236	Chr3	765700	766200	500
237	Chr3	780600	781100	500
238	Chr3	786100	786600	500
239	Chr3	887100	887600	500
240	Chr3	892600	893100	500
241	Chr3	916700	917800	1100
242	Chr3	2299700	2300200	500
243	Chr3	2878300	2879400	1100
244	Chr3	2879800	2882700	2900
245	Chr3	2883500	2885800	2300
246	Chr3	2886000	2890200	4200
247	Chr3	2891600	2895200	3600
248	Chr3	2895300	2899500	4200
249	Chr3	2899600	2905500	5900
250	Chr3	2905600	2912100	6500
251	Chr3	2912400	2914500	2100
252	Chr3	2916200	2918600	2400
253	Chr3	2918900	2919700	800
254	Chr3	2921700	2926200	4500
255	Chr3	2927300	2927900	600
256	Chr3	2929000	2929900	900
257	Chr3	2930600	2931100	500
258	Chr3	2931500	2932200	700
259	Chr3	2932300	2933100	800
260	Chr3	2934500	2936800	2300
261	Chr3	2937100	2937700	600
262	Chr3	2938700	2945000	6300
263	Chr3	2945300	2946700	1400
264	Chr3	2947300	2949500	2200
265	Chr3	2949700	2950800	1100
266	Chr3	2951100	2952300	1200
267	Chr3	2953100	2956400	3300
268	Chr3	2956700	2959800	3100
269	Chr3	2960000	2967800	7800
270	Chr3	2968000	2968500	500
271	Chr3	2969200	2970300	1100
272	Chr3	2970500	2971500	1000
273	Chr3	2971700	3003700	32000
274	Chr3	3003900	3007100	3200
275	Chr3	3007200	3007700	500
276	Chr3	3008600	3009200	600
277	Chr3	3010200	3027100	16900
278	Chr3	3027200	3035000	7800
279	Chr3	3035100	3036900	1800
280	Chr3	3037400	3039400	2000
281	Chr3	3096100	3100700	4600
282	Chr3	3101700	3102500	800
283	Chr3	3102600	3104100	1500
284	Chr3	3105000	3113700	8700
285	Chr3	3114400	3117300	2900
286	Chr3	3117600	3120200	2600
287	Chr3	3121600	3127700	6100
288	Chr3	3127800	3133000	5200
289	Chr3	3133400	3156200	22800
290	Chr3	3156300	3176900	20600
291	Chr3	3177100	3177900	800
292	Chr3	3180600	3181100	500
293	Chr3	3185500	3191900	6400
294	Chr3	3192000	3197200	5200
295	Chr3	3197500	3211100	13600
296	Chr3	3212100	3212900	800
297	Chr3	3226900	3241500	14600
298	Chr3	3241900	3252100	10200
299	Chr3	3258400	3263100	4700
300	Chr3	3263500	3264000	500
301	Chr3	3264400	3265500	1100
302	Chr3	3266000	3272300	6300
303	Chr3	3273000	3274000	1000
304	Chr3	3274300	3308500	34200
305	Chr3	3308600	3312700	4100
306	Chr3	3312800	3314500	1700
307	Chr3	3314800	3318600	3800
308	Chr3	3318800	3323500	4700
309	Chr3	3326800	3327600	800
310	Chr3	3328300	3328900	600
311	Chr3	3329800	3346300	16500
312	Chr3	3346500	3347600	1100
313	Chr3	3359800	3364000	4200
314	Chr3	3364400	3364900	500
315	Chr3	3365000	3366900	1900
316	Chr3	3434700	3438900	4200
317	Chr3	3449200	3455000	5800
318	Chr3	3455700	3477500	21800
319	Chr3	3477600	3480500	2900
320	Chr3	3480700	3482300	1600
321	Chr3	3482600	3488800	6200
322	Chr3	3488900	3513700	24800
323	Chr3	3516800	3530100	13300
324	Chr3	3530200	3533400	3200
325	Chr3	3533900	3562600	28700
326	Chr3	3569000	3571000	2000
327	Chr3	3572300	3575300	3000
328	Chr3	3575900	3579100	3200
329	Chr3	3579200	3585100	5900
330	Chr3	3585200	3594000	8800
331	Chr3	3723000	3723500	500
332	Chr3	3821800	3822300	500
333	Chr3	3941400	3942800	1400
334	Chr3	3943300	3945000	1700
335	Chr3	3945100	3946100	1000
336	Chr3	3985000	3988100	3100
337	Chr3	3988300	3989400	1100
338	Chr3	3989500	4004400	14900
339	Chr3	4005100	4006400	1300
340	Chr3	4705500	4706400	900
341	Chr3	4709100	4709600	500
342	Chr3	4710400	4711700	1300
343	Chr3	4714100	4714600	500
344	Chr3	4715100	4716000	900
345	Chr3	4732300	4734400	2100
346	Chr3	4742400	4743700	1300
347	Chr3	4743800	4744900	1100
348	Chr3	4745100	4745800	700
349	Chr3	4746000	4747200	1200
350	Chr3	4751200	4751700	500
351	Chr3	4753500	4754700	1200
352	Chr3	4754900	4755600	700
353	Chr3	4755800	4756500	700
354	Chr3	4761100	4762400	1300
355	Chr3	4809200	4810400	1200
356	Chr3	4812100	4813300	1200
357	Chr3	4814200	4814900	700
358	Chr3	4816200	4817100	900
359	Chr3	5698800	5699900	1100
360	Chr3	5710800	5711300	500
361	Chr3	5884200	5884700	500
362	Chr3	6097000	6103300	6300
363	Chr3	6103600	6104900	1300
364	Chr3	6105100	6105600	500
365	Chr3	6106000	6106500	500
366	Chr3	6106900	6107400	500
367	Chr3	6108100	6108700	600
368	Chr3	6109400	6110100	700
369	Chr3	6112900	6115000	2100
370	Chr3	6120400	6121000	600
371	Chr3	6126900	6128100	1200
372	Chr3	6131900	6133900	2000
373	Chr3	6456600	6457100	500
374	Chr3	6523500	6524200	700
375	Chr3	7084900	7086100	1200
376	Chr3	7355500	7356000	500
377	Chr3	7453600	7454100	500
378	Chr3	8459300	8460100	800
379	Chr3	8545800	8546300	500
380	Chr3	9168300	9168800	500
381	Chr3	9483800	9484300	500
382	Chr3	9863900	9864400	500
383	Chr3	10092400	10094700	2300
384	Chr3	10785200	10786300	1100
385	Chr3	10956100	10956600	500
386	Chr3	11788500	11789100	600
387	Chr3	12649100	12649600	500
388	Chr3	13428100	13429100	1000
389	Chr3	13442900	13443400	500
390	Chr3	13454400	13455000	600
391	Chr3	13458500	13459000	500
392	Chr3	13459200	13460200	1000
393	Chr3	13477100	13477700	600
394	Chr3	13500800	13501400	600
395	Chr3	13544600	13546000	1400
396	Chr3	13548800	13549700	900
397	Chr3	13602000	13604300	2300
398	Chr3	13607100	13607700	600
399	Chr3	14649800	14650700	900
400	Chr3	15658600	15659300	700
401	Chr3	16639200	16639700	500
402	Chr3	16887300	16887900	600
403	Chr3	17762800	17763300	500
404	Chr3	18223200	18223800	600
405	Chr3	18442600	18443100	500
406	Chr3	18448400	18449200	800
407	Chr3	18596300	18596800	500
408	Chr3	18610600	18611100	500
409	Chr3	21315100	21315600	500
410	Chr3	22623500	22624000	500
411	Chr3	23058600	23059300	700
412	Chr3	23076500	23077000	500
413	Chr3	23223800	23225200	1400
414	Chr3	23232800	23233800	1000
415	Chr3	23318600	23319900	1300
416	Chr3	23320000	23321200	1200
417	Chr3	24302000	24302600	600
418	Chr3	24521700	24522200	500
419	Chr3	24709100	24709600	500
420	Chr3	24710500	24712100	1600
421	Chr3	24716300	24717100	800
422	Chr3	24717400	24719400	2000
423	Chr3	24720100	24721400	1300
424	Chr3	24723700	24724200	500
425	Chr3	24725700	24726900	1200
426	Chr3	24728500	24729200	700
427	Chr3	24872200	24872800	600
428	Chr3	26623700	26624200	500
429	Chr3	27367900	27368013	113
430	Chr4	8800	9300	500
431	Chr4	50300	50800	500
432	Chr4	1311200	1311800	600
433	Chr4	1313000	1314000	1000
434	Chr4	2760000	2760500	500
435	Chr4	2762800	2763400	600
436	Chr4	2765100	2765700	600
437	Chr4	2768000	2769000	1000
438	Chr4	2769500	2770100	600
439	Chr4	4655500	4656700	1200
440	Chr4	4657800	4658800	1000
441	Chr4	4660200	4660900	700
442	Chr4	4661700	4662600	900
443	Chr4	4662800	4663900	1100
444	Chr4	4664100	4665900	1800
445	Chr4	4666100	4666900	800
446	Chr4	4667000	4667600	600
447	Chr4	4669400	4670700	1300
448	Chr4	4670800	4671400	600
449	Chr4	4671600	4672500	900
450	Chr4	4672900	4675000	2100
451	Chr4	4702300	4703000	700
452	Chr4	4703100	4703600	500
453	Chr4	5342000	5343200	1200
454	Chr4	5506800	5507300	500
455	Chr4	5508000	5509100	1100
456	Chr4	6170400	6174100	3700
457	Chr4	6174600	6180300	5700
458	Chr4	6303400	6304100	700
459	Chr4	7164100	7164900	800
460	Chr4	7187100	7187600	500
461	Chr4	7271800	7272400	600
462	Chr4	9813700	9814300	600
463	Chr4	9820800	9821300	500
464	Chr4	9826200	9826700	500
465	Chr4	9828300	9828800	500
466	Chr4	9829200	9829700	500
467	Chr4	9835600	9836200	600
468	Chr4	9839800	9840300	500
469	Chr4	9840600	9841200	600
470	Chr4	9843200	9843700	500
471	Chr4	9863100	9863700	600
472	Chr4	9993600	9994100	500
473	Chr4	10817600	10818100	500
474	Chr4	11114300	11123600	9300
475	Chr4	11124200	11124800	600
476	Chr4	11124900	11126200	1300
477	Chr4	11126400	11128000	1600
478	Chr4	11128600	11129100	500
479	Chr4	11129200	11129900	700
480	Chr4	11130800	11131400	600
481	Chr4	11131800	11133800	2000
482	Chr4	11133900	11136200	2300
483	Chr4	11136700	11137300	600
484	Chr4	11355100	11355600	500
485	Chr4	11468900	11469400	500
486	Chr4	12649800	12650400	600
487	Chr4	12769600	12772500	2900
488	Chr4	12803900	12804400	500
489	Chr4	12959700	12960200	500
490	Chr4	13416700	13417200	500
491	Chr4	13639600	13640500	900
492	Chr4	14336700	14337200	500
493	Chr4	14343000	14344100	1100
494	Chr4	14354600	14355100	500
495	Chr4	14362100	14362600	500
496	Chr4	14363100	14363900	800
497	Chr4	14367200	14367700	500
498	Chr4	14375600	14376200	600
499	Chr4	14506500	14507000	500
500	Chr4	15120400	15121200	800
501	Chr4	15246800	15247300	500
502	Chr4	15525500	15526100	600
503	Chr4	15684700	15685300	600
504	Chr4	17540000	17540500	500
505	Chr4	17932700	17933300	600
506	Chr4	18343200	18343900	700
507	Chr4	18620800	18621600	800
508	Chr4	18621900	18622400	500
509	Chr4	18858400	18859500	1100
510	Chr4	19018200	19018700	500
511	Chr4	19039800	19040300	500
512	Chr4	19070100	19070700	600
513	Chr4	19085400	19085900	500
514	Chr4	19209200	19209800	600
515	Chr4	19210600	19211200	600
516	Chr4	19215800	19216300	500
517	Chr4	19262700	19263800	1100
518	Chr4	19275600	19277900	2300
519	Chr4	19280200	19280800	600
520	Chr4	19343900	19344400	500
521	Chr4	19384100	19384600	500
522	Chr4	19513600	19514400	800
523	Chr4	19526500	19527700	1200
524	Chr4	19531900	19533300	1400
525	Chr4	19561000	19562300	1300
526	Chr4	19574100	19574600	500
527	Chr4	19575300	19576000	700
528	Chr4	19577300	19578100	800
529	Chr4	19592100	19592600	500
530	Chr4	19592700	19593800	1100
531	Chr4	19595300	19596000	700
532	Chr4	19596200	19597100	900
533	Chr4	19600600	19601800	1200
534	Chr4	19607400	19608100	700
535	Chr4	19610500	19611400	900
536	Chr4	19615800	19616500	700
537	Chr4	19618400	19620500	2100
538	Chr4	19625600	19629400	3800
539	Chr4	19631100	19632100	1000
540	Chr4	19645400	19647400	2000
541	Chr4	19649200	19649800	600
542	Chr4	19661700	19662500	800
543	Chr4	19691800	19692300	500
544	Chr4	19724500	19725000	500
545	Chr4	20026300	20026800	500
546	Chr4	20027400	20027900	500
547	Chr4	20034600	20035100	500
548	Chr4	20535600	20536100	500
549	Chr4	21099400	21100000	600
550	Chr4	22167700	22168300	600
551	Chr4	22173700	22174200	500
552	Chr4	22261300	22264600	3300
553	Chr4	22272500	22273100	600
554	Chr4	22280500	22281000	500
555	Chr4	22322100	22322600	500
556	Chr4	22438700	22439400	700
557	Chr4	22499700	22500200	500
558	Chr4	22501000	22501800	800
559	Chr4	22502600	22503400	800
560	Chr4	22514700	22515400	700
561	Chr4	22546900	22547400	500
562	Chr4	22736300	22737000	700
563	Chr4	22741500	22742000	500
564	Chr4	22849200	22849800	600
565	Chr4	23044200	23046500	2300
566	Chr4	23132100	23132600	500
567	Chr4	23231300	23234300	3000
568	Chr4	23234600	23235800	1200
569	Chr4	23238200	23238900	700
570	Chr4	23269500	23270100	600
571	Chr4	23315500	23316000	500
572	Chr4	23482500	23483500	1000
573	Chr4	23492500	23493000	500
574	Chr4	23496700	23497300	600
575	Chr4	23499500	23500600	1100
576	Chr4	23505400	23506200	800
577	Chr4	23506500	23507100	600
578	Chr4	23528300	23529200	900
579	Chr4	23532200	23533800	1600
580	Chr4	23534300	23535000	700
581	Chr4	23540800	23541300	500
582	Chr4	23568200	23569400	1200
583	Chr4	24005700	24006300	600
584	Chr4	24006400	24007000	600
585	Chr4	25829000	25829500	500
586	Chr4	25843100	25843236	136
587	Chr5	590700	591300	600
588	Chr5	591600	592200	600
589	Chr5	592500	598200	5700
590	Chr5	598900	599700	800
591	Chr5	680100	680800	700
592	Chr5	965800	966400	600
593	Chr5	968600	969200	600
594	Chr5	1039500	1040400	900
595	Chr5	1510400	1510900	500
596	Chr5	1512100	1512600	500
597	Chr5	2044000	2044900	900
598	Chr5	2088500	2090100	1600
599	Chr5	2107200	2107700	500
600	Chr5	2167800	2168300	500
601	Chr5	2215100	2215600	500
602	Chr5	2216100	2217700	1600
603	Chr5	3034400	3035000	600
604	Chr5	3133100	3133700	600
605	Chr5	3270200	3271000	800
606	Chr5	3575100	3575800	700
607	Chr5	3826300	3826900	600
608	Chr5	3827000	3828100	1100
609	Chr5	3830000	3830600	600
610	Chr5	3846500	3847500	1000
611	Chr5	3848000	3848800	800
612	Chr5	3849200	3849700	500
613	Chr5	3851300	3852100	800
614	Chr5	3852200	3852700	500
615	Chr5	4055300	4057000	1700
616	Chr5	4061500	4062100	600
617	Chr5	4062600	4063200	600
618	Chr5	4063400	4064000	600
619	Chr5	4551300	4552100	800
620	Chr5	4621300	4622300	1000
621	Chr5	4949800	4950300	500
622	Chr5	5034100	5034600	500
623	Chr5	5061000	5062200	1200
624	Chr5	5230600	5231200	600
625	Chr5	5334100	5334700	600
626	Chr5	5700800	5701300	500
627	Chr5	6842100	6842600	500
628	Chr5	7298000	7298500	500
629	Chr5	7449100	7449600	500
630	Chr5	9415000	9415600	600
631	Chr5	9512100	9512700	600
632	Chr5	10388800	10389300	500
633	Chr5	10943100	10943600	500
634	Chr5	11618100	11618700	600
635	Chr5	12627600	12628100	500
636	Chr5	12750900	12751400	500
637	Chr5	13196700	13197200	500
638	Chr5	13225300	13225800	500
639	Chr5	13964300	13965100	800
640	Chr5	14088900	14089400	500
641	Chr5	15797100	15797600	500
642	Chr5	16715800	16716300	500
643	Chr5	18496600	18496696	96
644	Chr6	1204400	1205100	700
645	Chr6	1246100	1246600	500
646	Chr6	1311200	1311800	600
647	Chr6	1317000	1317600	600
648	Chr6	2602700	2603200	500
649	Chr6	3097200	3097700	500
650	Chr6	3280200	3280900	700
651	Chr6	3860800	3861300	500
652	Chr6	3901900	3917000	15100
653	Chr6	4470700	4471200	500
654	Chr6	4535300	4536200	900
655	Chr6	5618500	5619100	600
656	Chr6	5907300	5907800	500
657	Chr6	6209100	6209800	700
658	Chr6	7484900	7485500	600
659	Chr6	8142400	8142900	500
660	Chr6	10016100	10016700	600
661	Chr6	10050300	10051700	1400
662	Chr6	10255400	10255900	500
663	Chr6	10257100	10257600	500
664	Chr6	10617100	10617600	500
665	Chr6	10861500	10862000	500
666	Chr6	11187900	11188400	500
667	Chr6	11311900	11312400	500
668	Chr6	11432300	11433000	700
669	Chr6	11690700	11691800	1100
670	Chr6	11698800	11699600	800
671	Chr6	11700300	11701300	1000
672	Chr6	11701500	11702400	900
673	Chr6	11918900	11919400	500
674	Chr6	12110000	12110700	700
675	Chr6	12286500	12287000	500
676	Chr6	12567500	12568000	500
677	Chr6	12569400	12569900	500
678	Chr6	12589100	12589600	500
679	Chr6	12893200	12893900	700
680	Chr6	13171800	13172300	500
681	Chr6	13174400	13174900	500
682	Chr6	13221600	13222200	600
683	Chr6	13442600	13443100	500
684	Chr6	13443200	13444600	1400
685	Chr6	13447100	13447600	500
686	Chr6	13451400	13452100	700
687	Chr6	13457600	13458200	600
688	Chr6	13460400	13461400	1000
689	Chr6	13461500	13462300	800
690	Chr6	13462800	13464700	1900
691	Chr6	13467200	13467700	500
692	Chr6	13468100	13468600	500
693	Chr6	16353200	16353800	600
694	Chr6	17540800	17542000	1200
695	Chr6	19239400	19239900	500
696	Chr6	20617100	20617600	500
697	Chr6	21422600	21423100	500
698	Chr6	22993600	22994200	600
699	Chr6	23565500	23566400	900
700	Chr6	26233200	26233700	500
701	Chr6	27187700	27188900	1200
702	Chr6	27757300	27758100	800
703	Chr6	27758700	27759200	500
704	Chr6	28033400	28034000	600
705	Chr6	29106900	29107400	500
706	Chr6	29154600	29156800	2200
707	Chr6	29157000	29157500	500
708	Chr6	29158200	29158900	700
709	Chr6	29159000	29159800	800
710	Chr6	29161600	29162200	600
711	Chr6	29270700	29271200	500
712	Chr6	30767100	30767194	94
713	Chr7	403500	404700	1200
714	Chr7	409100	409600	500
715	Chr7	411700	412200	500
716	Chr7	412400	413900	1500
717	Chr7	414800	415300	500
718	Chr7	415500	416500	1000
719	Chr7	417000	418000	1000
720	Chr7	701300	701800	500
721	Chr7	915300	915800	500
722	Chr7	1834600	1835200	600
723	Chr7	1862000	1863700	1700
724	Chr7	1863800	1864500	700
725	Chr7	1867000	1867800	800
726	Chr7	3527000	3527900	900
727	Chr7	3532300	3532800	500
728	Chr7	4564400	4564900	500
729	Chr7	4844300	4844800	500
730	Chr7	4905600	4906100	500
731	Chr7	5039900	5040400	500
732	Chr7	6688900	6689500	600
733	Chr7	6939800	6940300	500
734	Chr7	7624100	7624600	500
735	Chr7	7885400	7885900	500
736	Chr7	8117600	8118100	500
737	Chr7	9520700	9521200	500
738	Chr7	10669100	10669600	500
739	Chr7	10740500	10741000	500
740	Chr7	12517100	12517600	500
741	Chr7	14085200	14086400	1200
742	Chr7	14425400	14426100	700
743	Chr7	17072300	17072800	500
744	Chr7	18649300	18649900	600
745	Chr7	19148600	19150000	1400
746	Chr7	20608300	20608900	600
747	Chr7	21238600	21239100	500
748	Chr7	22388500	22388614	114
749	Chr8	586700	587500	800
750	Chr8	590900	591500	600
751	Chr8	597100	597600	500
752	Chr8	653600	654700	1100
753	Chr8	655100	655600	500
754	Chr8	1960000	1961700	1700
755	Chr8	1962900	1963400	500
756	Chr8	1963600	1964100	500
757	Chr8	1965900	1966600	700
758	Chr8	1972100	1974400	2300
759	Chr8	2402300	2403000	700
760	Chr8	2486700	2487200	500
761	Chr8	2491500	2492000	500
762	Chr8	2496400	2496900	500
763	Chr8	3031600	3032200	600
764	Chr8	3039100	3039800	700
765	Chr8	3485700	3486200	500
766	Chr8	4427900	4428400	500
767	Chr8	5052200	5052700	500
768	Chr8	5305200	5305700	500
769	Chr8	5970200	5971100	900
770	Chr8	6049000	6049600	600
771	Chr8	10260100	10260600	500
772	Chr8	11153200	11153700	500
773	Chr8	11376100	11376600	500
774	Chr8	12374000	12376300	2300
775	Chr8	12655200	12656000	800
776	Chr8	13247800	13248300	500
777	Chr8	13964800	13965500	700
778	Chr8	14154500	14155100	600
779	Chr8	14604800	14605300	500
780	Chr8	14607200	14608100	900
781	Chr8	14608200	14608700	500
782	Chr8	14609500	14610400	900
783	Chr8	14610800	14614500	3700
784	Chr8	14685000	14685600	600
785	Chr8	14693800	14695400	1600
786	Chr8	14698400	14699500	1100
787	Chr8	14699600	14703500	3900
788	Chr8	14703600	14704600	1000
789	Chr8	14764800	14765400	600
790	Chr8	15989600	15990100	500
791	Chr8	17428600	17429100	500
792	Chr8	19440300	19440800	500
793	Chr8	19798200	19798900	700
794	Chr8	19879200	19880200	1000
795	Chr8	19880900	19881600	700
796	Chr8	19884400	19885600	1200
797	Chr8	19887000	19887800	800
798	Chr8	22573900	22573980	80
799	scaffold_101	15000	15118	118
800	scaffold_104	4100	4600	500
801	scaffold_104	10600	10646	46
802	scaffold_108	7400	7601	201
803	scaffold_111	7900	7938	38
804	scaffold_112	7300	7332	32
805	scaffold_116	7000	7027	27
806	scaffold_12	167400	167479	79
807	scaffold_121	8300	8362	62
808	scaffold_123	7400	7505	105
809	scaffold_125	6900	6961	61
810	scaffold_127	7000	7029	29
811	scaffold_129	8400	8426	26
812	scaffold_13	69900	69962	62
813	scaffold_130	7200	7301	101
814	scaffold_134	6300	6400	100
815	scaffold_135	8600	8639	39
816	scaffold_136	8200	8239	39
817	scaffold_137	6500	6550	50
818	scaffold_138	6100	6232	132
819	scaffold_139	6100	6164	64
820	scaffold_140	6100	6128	28
821	scaffold_141	6000	6087	87
822	scaffold_143	7000	7028	28
823	scaffold_144	7900	7971	71
824	scaffold_146	6000	6143	143
825	scaffold_147	5900	6001	101
826	scaffold_149	6700	6780	80
827	scaffold_15	43400	43900	500
828	scaffold_15	54000	54500	500
829	scaffold_15	72000	72028	28
830	scaffold_151	5600	5646	46
831	scaffold_153	5500	5581	81
832	scaffold_155	6700	6743	43
833	scaffold_156	5400	5507	107
834	scaffold_157	6800	6895	95
835	scaffold_158	7200	7410	210
836	scaffold_16	32000	32700	700
837	scaffold_16	38500	38727	227
838	scaffold_161	5400	5491	91
839	scaffold_162	5700	5735	35
840	scaffold_163	5200	5263	63
841	scaffold_164	5500	5625	125
842	scaffold_165	5500	5579	79
843	scaffold_166	5900	6011	111
844	scaffold_167	7200	7275	75
845	scaffold_168	1100	1700	600
846	scaffold_168	5200	5300	100
847	scaffold_169	5200	5261	61
848	scaffold_171	5600	6000	400
849	scaffold_174	5100	5192	92
850	scaffold_175	5000	5047	47
851	scaffold_18	32400	32503	103
852	scaffold_181	4900	5029	129
853	scaffold_182	4700	4817	117
854	scaffold_183	5200	5295	95
855	scaffold_187	5200	5301	101
856	scaffold_188	4500	4608	108
857	scaffold_189	4900	5090	190
858	scaffold_19	32000	32043	43
859	scaffold_191	4400	4575	175
860	scaffold_192	4500	4533	33
861	scaffold_194	6300	6379	79
862	scaffold_196	10300	10371	71
863	scaffold_199	12400	12900	500
864	scaffold_199	13100	13173	73
865	scaffold_20	30000	30119	119
866	scaffold_200	6400	6486	86
867	scaffold_202	5300	5495	195
868	scaffold_203	4300	4346	46
869	scaffold_208	4700	4817	117
870	scaffold_21	28600	28663	63
871	scaffold_211	5500	5602	102
872	scaffold_213	5300	5334	34
873	scaffold_215	4000	4100	100
874	scaffold_219	4500	4624	124
875	scaffold_220	4300	4478	178
876	scaffold_221	4400	4499	99
877	scaffold_225	7200	7279	79
878	scaffold_228	4000	4116	116
879	scaffold_23	27800	27846	46
880	scaffold_231	4300	4391	91
881	scaffold_232	6100	6198	98
882	scaffold_234	4800	4914	114
883	scaffold_236	4100	4257	157
884	scaffold_237	4200	4247	47
885	scaffold_239	3600	3699	99
886	scaffold_24	25600	25707	107
887	scaffold_242	6900	6946	46
888	scaffold_244	3900	4017	117
889	scaffold_246	3900	4016	116
890	scaffold_247	4500	4525	25
891	scaffold_248	3500	3541	41
892	scaffold_249	5100	5131	31
893	scaffold_250	3500	3536	36
894	scaffold_254	3500	3576	76
895	scaffold_255	3400	3476	76
896	scaffold_256	4900	4999	99
897	scaffold_258	4400	4446	46
898	scaffold_259	3600	3708	108
899	scaffold_26	22900	23005	105
900	scaffold_260	7900	7959	59
901	scaffold_266	3300	3415	115
902	scaffold_270	3300	3362	62
903	scaffold_271	3100	3153	53
904	scaffold_272	4800	4837	37
905	scaffold_276	3700	3789	89
906	scaffold_279	3300	3424	124
907	scaffold_28	21400	21453	53
908	scaffold_280	3800	3885	85
909	scaffold_281	4000	4092	92
910	scaffold_284	900	1700	800
911	scaffold_284	2600	2907	307
912	scaffold_285	3800	3892	92
913	scaffold_286	3700	3789	89
914	scaffold_288	4200	4251	51
915	scaffold_291	3200	3320	120
916	scaffold_295	12500	12535	35
917	scaffold_296	2900	3020	120
918	scaffold_297	8900	8994	94
919	scaffold_298	3700	3815	115
920	scaffold_30	18400	18507	107
921	scaffold_302	6200	6282	82
922	scaffold_306	2900	2957	57
923	scaffold_307	2900	2997	97
924	scaffold_308	2300	2380	80
925	scaffold_311	2800	2890	90
926	scaffold_312	2000	2068	68
927	scaffold_313	2300	2374	74
928	scaffold_319	4800	4850	50
929	scaffold_32	22200	22324	124
930	scaffold_321	2500	2536	36
931	scaffold_324	3000	3154	154
932	scaffold_325	5700	5815	115
933	scaffold_326	4900	5022	122
934	scaffold_327	1500	1589	89
935	scaffold_328	6400	6504	104
936	scaffold_33	17100	17159	59
937	scaffold_330	3400	3429	29
938	scaffold_331	1400	1501	101
939	scaffold_332	4900	4969	69
940	scaffold_333	1400	1452	52
941	scaffold_334	1700	1821	121
942	scaffold_335	5900	6007	107
943	scaffold_336	3600	3708	108
944	scaffold_337	3300	3411	111
945	scaffold_338	900	1306	406
946	scaffold_339	5900	5997	97
947	scaffold_34	17900	18055	155
948	scaffold_340	5500	5575	75
949	scaffold_343	1100	1164	64
950	scaffold_344	1100	1163	63
951	scaffold_345	1100	1145	45
952	scaffold_346	2900	2995	95
953	scaffold_347	2700	2805	105
954	scaffold_349	1000	1099	99
955	scaffold_35	16700	16788	88
956	scaffold_350	1000	1092	92
957	scaffold_351	1000	1071	71
958	scaffold_352	1000	1061	61
959	scaffold_353	6500	6571	71
960	scaffold_37	16500	16633	133
961	scaffold_38	18400	18477	77
962	scaffold_39	15600	15657	57
963	scaffold_40	18500	18616	116
964	scaffold_42	14900	14945	45
965	scaffold_51	12500	12576	76
966	scaffold_53	12200	12283	83
967	scaffold_54	12100	12175	75
968	scaffold_55	11900	12005	105
969	scaffold_57	13900	13972	72
970	scaffold_58	14700	14802	102
971	scaffold_60	11800	11897	97
972	scaffold_61	11900	11986	86
973	scaffold_62	12100	12137	37
974	scaffold_66	10900	11015	115
975	scaffold_67	11800	11828	28
976	scaffold_68	11000	11057	57
977	scaffold_69	12200	12322	122
978	scaffold_70	10600	10689	89
979	scaffold_71	10500	10576	76
980	scaffold_72	10500	10595	95
981	scaffold_73	11000	11032	32
982	scaffold_77	10400	10450	50
983	scaffold_78	10900	10992	92
984	scaffold_80	9700	9725	25
985	scaffold_84	9500	9539	39
986	scaffold_90	8600	8670	70
987	scaffold_92	8900	8951	51
988	scaffold_97	8200	8262	62
973 specific PAVs in the RYP1 genome
1	Chr1	127600	128400	800
2	Chr1	547600	548100	500
3	Chr1	895500	896500	1000
4	Chr1	1166300	1166900	600
5	Chr1	2036500	2037000	500
6	Chr1	2037900	2039300	1400
7	Chr1	2122000	2123500	1500
8	Chr1	2124200	2124700	500
9	Chr1	2125100	2125600	500
10	Chr1	2125900	2127900	2000
11	Chr1	2128900	2130300	1400
12	Chr1	2143500	2144000	500
13	Chr1	2184200	2184700	500
14	Chr1	2547000	2547500	500
15	Chr1	2551000	2552700	1700
16	Chr1	2672400	2674000	1600
17	Chr1	2717400	2718000	600
18	Chr1	3199100	3201800	2700
19	Chr1	4108200	4108800	600
20	Chr1	4266400	4267000	600
21	Chr1	4268100	4268600	500
22	Chr1	5194100	5195600	1500
23	Chr1	5196300	5196900	600
24	Chr1	5199100	5200000	900
25	Chr1	5202200	5203300	1100
26	Chr1	5219100	5220100	1000
27	Chr1	5225900	5227100	1200
28	Chr1	5241100	5241600	500
29	Chr1	5242100	5242700	600
30	Chr1	5257200	5258200	1000
31	Chr1	5259000	5259900	900
32	Chr1	5262400	5262900	500
33	Chr1	6890300	6890900	600
34	Chr1	6909700	6910900	1200
35	Chr1	6982200	6983600	1400
36	Chr1	6988200	6988900	700
37	Chr1	7190600	7191200	600
38	Chr1	7192100	7192700	600
39	Chr1	7195600	7197200	1600
40	Chr1	7213700	7216300	2600
41	Chr1	7363300	7363800	500
42	Chr1	7364000	7365300	1300
43	Chr1	7369200	7372800	3600
44	Chr1	7490700	7491300	600
45	Chr1	7731600	7732100	500
46	Chr1	8008400	8008900	500
47	Chr1	8072100	8072600	500
48	Chr1	8533900	8535200	1300
49	Chr1	9386100	9388300	2200
50	Chr1	9394500	9395900	1400
51	Chr1	9740000	9740500	500
52	Chr1	10005000	10005700	700
53	Chr1	10006300	10008700	2400
54	Chr1	10652400	10653100	700
55	Chr1	13631200	13631800	600
56	Chr1	13636100	13636800	700
57	Chr1	13916100	13916600	500
58	Chr1	13920300	13920900	600
59	Chr1	14107400	14108500	1100
60	Chr1	14204400	14205000	600
61	Chr1	14267400	14268000	600
62	Chr1	14301400	14302300	900
63	Chr1	14307500	14308800	1300
64	Chr1	14445700	14446200	500
65	Chr1	14738600	14739500	900
66	Chr1	14740100	14740800	700
67	Chr1	14741100	14743000	1900
68	Chr1	14743100	14743600	500
69	Chr1	14750100	14751100	1000
70	Chr1	14769600	14770100	500
71	Chr1	14770200	14770700	500
72	Chr1	15030600	15031200	600
73	Chr1	15391600	15392100	500
74	Chr1	16855200	16858700	3500
75	Chr1	17803500	17804000	500
76	Chr1	18844600	18845200	600
77	Chr1	18845900	18846500	600
78	Chr1	18846600	18847100	500
79	Chr1	21199000	21199500	500
80	Chr1	21787400	21788200	800
81	Chr1	22179200	22180100	900
82	Chr1	23784000	23785300	1300
83	Chr1	23785400	23786200	800
84	Chr1	24093800	24095700	1900
85	Chr1	24097300	24097800	500
86	Chr1	25655000	25655500	500
87	Chr1	26013800	26014300	500
88	Chr1	27151600	27152200	600
89	Chr1	28424600	28425600	1000
90	Chr1	28637900	28638700	800
91	Chr1	29898600	29899500	900
92	Chr1	31108700	31109200	500
93	Chr1	31116000	31116500	500
94	Chr1	31116700	31117300	600
95	Chr1	33465600	33466100	500
96	Chr1	34123600	34124100	500
97	Chr1	36500500	36501300	800
98	Chr1	36669600	36670100	500
99	Chr1	37203700	37204200	500
100	Chr1	37519400	37519900	500
101	Chr1	37793400	37794300	900
102	Chr1	39153900	39154600	700
103	Chr1	39714800	39715300	500
104	Chr1	39772200	39772700	500
105	Chr1	39772900	39773400	500
106	Chr1	40112500	40113000	500
107	Chr1	41643100	41643800	700
108	Chr1	41809500	41810200	700
109	Chr1	43056900	43058200	1300
110	Chr1	43058400	43058900	500
111	Chr1	44119000	44119800	800
112	Chr1	45377600	45380300	2700
113	Chr1	45654000	45655000	1000
114	Chr1	46605500	46606000	500
115	Chr1	46624600	46625200	600
116	Chr1	46652400	46653200	800
117	Chr1	46653500	46654000	500
118	Chr1	46737000	46737500	500
119	Chr1	47015300	47016000	700
120	Chr1	48217200	48218000	800
121	Chr1	49226800	49228600	1800
122	Chr1	49443200	49444689	1489
123	Chr2	244200	244800	600
124	Chr2	450800	451400	600
125	Chr2	453400	454100	700
126	Chr2	471100	471600	500
127	Chr2	484300	484800	500
128	Chr2	499500	500800	1300
129	Chr2	971900	972600	700
130	Chr2	972700	973400	700
131	Chr2	1709500	1710000	500
132	Chr2	1749600	1750100	500
133	Chr2	3605900	3606500	600
134	Chr2	3626300	3626900	600
135	Chr2	3765300	3765800	500
136	Chr2	3878200	3878700	500
137	Chr2	4015100	4015600	500
138	Chr2	4016700	4017700	1000
139	Chr2	4077000	4077500	500
140	Chr2	4101200	4101800	600
141	Chr2	4535500	4536000	500
142	Chr2	4541300	4541900	600
143	Chr2	4544300	4545100	800
144	Chr2	4545200	4545700	500
145	Chr2	5012900	5013400	500
146	Chr2	5332500	5333500	1000
147	Chr2	5333900	5334900	1000
148	Chr2	5335100	5336300	1200
149	Chr2	5344800	5345400	600
150	Chr2	5394600	5395200	600
151	Chr2	5418000	5418500	500
152	Chr2	5463200	5463700	500
153	Chr2	5477900	5478500	600
154	Chr2	5682200	5682700	500
155	Chr2	5688800	5690500	1700
156	Chr2	5691500	5692000	500
157	Chr2	5757700	5758300	600
158	Chr2	5771500	5772000	500
159	Chr2	5781100	5783600	2500
160	Chr2	5806500	5807700	1200
161	Chr2	5872500	5873400	900
162	Chr2	5934200	5934800	600
163	Chr2	5942800	5943700	900
164	Chr2	5954000	5954500	500
165	Chr2	5967600	5968100	500
166	Chr2	5988500	5990300	1800
167	Chr2	5992600	5995900	3300
168	Chr2	5996000	5996500	500
169	Chr2	5997000	5997700	700
170	Chr2	5998600	5999500	900
171	Chr2	6009500	6010200	700
172	Chr2	6019500	6020200	700
173	Chr2	6089000	6089500	500
174	Chr2	6091900	6093100	1200
175	Chr2	6190700	6191400	700
176	Chr2	6231400	6231900	500
177	Chr2	6289900	6290600	700
178	Chr2	6330800	6331900	1100
179	Chr2	6334300	6334900	600
180	Chr2	6335000	6337400	2400
181	Chr2	6340800	6341800	1000
182	Chr2	6365600	6366800	1200
183	Chr2	6369400	6372400	3000
184	Chr2	6377800	6378700	900
185	Chr2	6378800	6379300	500
186	Chr2	6388000	6388500	500
187	Chr2	6516700	6517500	800
188	Chr2	6566900	6567700	800
189	Chr2	6589400	6590100	700
190	Chr2	6598900	6599400	500
191	Chr2	6643100	6643700	600
192	Chr2	6643800	6644300	500
193	Chr2	6653800	6654300	500
194	Chr2	6684800	6685400	600
195	Chr2	6740600	6741300	700
196	Chr2	6741700	6742300	600
197	Chr2	6814500	6815000	500
198	Chr2	6862300	6862800	500
199	Chr2	6865700	6866200	500
200	Chr2	6917500	6918200	700
201	Chr2	6923100	6924200	1100
202	Chr2	6987400	6987900	500
203	Chr2	6988000	6989300	1300
204	Chr2	7025100	7026100	1000
205	Chr2	8550000	8550500	500
206	Chr2	8555200	8555900	700
207	Chr2	8557900	8558500	600
208	Chr2	8570000	8570600	600
209	Chr2	8570700	8571900	1200
210	Chr2	8574200	8575300	1100
211	Chr2	8583700	8585000	1300
212	Chr2	8585300	8586100	800
213	Chr2	8597600	8598200	600
214	Chr2	8599100	8599800	700
215	Chr2	8600500	8601000	500
216	Chr2	8606200	8607000	800
217	Chr2	8607800	8608300	500
218	Chr2	8622800	8623300	500
219	Chr2	8625000	8625600	600
220	Chr2	8640900	8641400	500
221	Chr2	8788500	8789200	700
222	Chr2	8791000	8792000	1000
223	Chr2	8818500	8819400	900
224	Chr2	8822000	8822800	800
225	Chr2	8828200	8828700	500
226	Chr2	8886400	8887400	1000
227	Chr2	8888400	8888900	500
228	Chr2	8889700	8890500	800
229	Chr2	8890600	8891100	500
230	Chr2	8929300	8929800	500
231	Chr2	8952500	8954400	1900
232	Chr2	8956000	8958000	2000
233	Chr2	8971200	8971800	600
234	Chr2	8982900	8985000	2100
235	Chr2	9016300	9017000	700
236	Chr2	9023500	9024500	1000
237	Chr2	9025800	9026700	900
238	Chr2	9028600	9030400	1800
239	Chr2	9030800	9032700	1900
240	Chr2	9047100	9047600	500
241	Chr2	9059400	9060300	900
242	Chr2	9060800	9062400	1600
243	Chr2	9062500	9063100	600
244	Chr2	9063900	9066900	3000
245	Chr2	9072800	9073300	500
246	Chr2	9109400	9109900	500
247	Chr2	9110700	9112300	1600
248	Chr2	9115800	9116300	500
249	Chr2	9124700	9125200	500
250	Chr2	9126900	9128300	1400
251	Chr2	9128400	9129300	900
252	Chr2	9132300	9132900	600
253	Chr2	9133100	9133600	500
254	Chr2	9135300	9136400	1100
255	Chr2	9141600	9143100	1500
256	Chr2	9145000	9146500	1500
257	Chr2	9149300	9149800	500
258	Chr2	9153200	9153800	600
259	Chr2	9298200	9298700	500
260	Chr2	9305300	9306400	1100
261	Chr2	9306900	9307400	500
262	Chr2	9312200	9312900	700
263	Chr2	9314300	9315200	900
264	Chr2	9359200	9359700	500
265	Chr2	9363900	9364400	500
266	Chr2	9364500	9367400	2900
267	Chr2	9382000	9383000	1000
268	Chr2	9384200	9384700	500
269	Chr2	9393100	9393800	700
270	Chr2	9394100	9395500	1400
271	Chr2	9399200	9399700	500
272	Chr2	9400000	9402000	2000
273	Chr2	12531600	12532200	600
274	Chr2	12783300	12784000	700
275	Chr2	12785700	12786200	500
276	Chr2	12796900	12797700	800
277	Chr2	12800200	12801000	800
278	Chr2	12801200	12801900	700
279	Chr2	12803400	12804100	700
280	Chr2	12804500	12806200	1700
281	Chr2	12807000	12807600	600
282	Chr2	12809000	12809500	500
283	Chr2	12830200	12830700	500
284	Chr2	12831500	12832000	500
285	Chr2	12849900	12851000	1100
286	Chr2	12853800	12854700	900
287	Chr2	12860900	12861500	600
288	Chr2	12863000	12863600	600
289	Chr2	12887200	12887700	500
290	Chr2	12888200	12888700	500
291	Chr2	12905200	12906000	800
292	Chr2	12918700	12919300	600
293	Chr2	12920000	12920700	700
294	Chr2	12920900	12921700	800
295	Chr2	12923000	12923700	700
296	Chr2	12924200	12925000	800
297	Chr2	12925200	12925900	700
298	Chr2	12926800	12927300	500
299	Chr2	12967000	12967600	600
300	Chr2	12991700	12992500	800
301	Chr2	12992800	12994000	1200
302	Chr2	12995700	12996300	600
303	Chr2	14923200	14923900	700
304	Chr2	14952500	14953200	700
305	Chr2	14954500	14955100	600
306	Chr2	15306700	15307200	500
307	Chr2	15313300	15314100	800
308	Chr2	15549300	15549800	500
309	Chr2	15565200	15565800	600
310	Chr2	15974700	15975200	500
311	Chr2	16475100	16475700	600
312	Chr2	17061900	17062400	500
313	Chr2	18318100	18318600	500
314	Chr2	18893600	18894300	700
315	Chr2	18907700	18910400	2700
316	Chr2	19397400	19398400	1000
317	Chr2	19987100	19988400	1300
318	Chr2	20040200	20040800	600
319	Chr2	20045100	20045700	600
320	Chr2	20052900	20053400	500
321	Chr2	20358300	20359600	1300
322	Chr2	21245600	21246600	1000
323	Chr2	21247000	21247500	500
324	Chr2	21855000	21855500	500
325	Chr2	22177700	22178800	1100
326	Chr2	22199200	22200200	1000
327	Chr2	22724700	22725200	500
328	Chr2	22890200	22890800	600
329	Chr2	22895600	22896100	500
330	Chr2	22974400	22974900	500
331	Chr2	23235800	23236300	500
332	Chr2	23543200	23544600	1400
333	Chr2	24092300	24093200	900
334	Chr2	24135500	24136800	1300
335	Chr2	24137100	24139400	2300
336	Chr2	24139500	24140500	1000
337	Chr2	24141000	24141500	500
338	Chr2	24143100	24143600	500
339	Chr2	24144900	24145700	800
340	Chr2	26561200	26561900	700
341	Chr2	26563400	26563900	500
342	Chr2	27049200	27049800	600
343	Chr2	27145600	27146300	700
344	Chr2	27160300	27161400	1100
345	Chr2	27887200	27887700	500
346	Chr2	27888500	27889000	500
347	Chr2	28013300	28013800	500
348	Chr2	28014500	28015100	600
349	Chr2	28015200	28015900	700
350	Chr2	30098100	30099000	900
351	Chr2	31007900	31008400	500
352	Chr2	31008900	31009400	500
353	Chr2	31021200	31021700	500
354	Chr2	32025000	32025600	600
355	Chr2	32391300	32391467	167
356	Chr3	794200	794800	600
357	Chr3	795200	795700	500
358	Chr3	799000	799900	900
359	Chr3	1037900	1039000	1100
360	Chr3	1043200	1043700	500
361	Chr3	1573100	1573600	500
362	Chr3	1633000	1634300	1300
363	Chr3	3056500	3057000	500
364	Chr3	3164500	3165100	600
365	Chr3	3291800	3292500	700
366	Chr3	3294600	3295600	1000
367	Chr3	3296100	3296600	500
368	Chr3	3300000	3300500	500
369	Chr3	3316800	3317800	1000
370	Chr3	3319700	3320300	600
371	Chr3	3331800	3332300	500
372	Chr3	3353400	3353900	500
373	Chr3	3354200	3355500	1300
374	Chr3	3360000	3360500	500
375	Chr3	3384100	3385900	1800
376	Chr3	3386100	3386600	500
377	Chr3	3579700	3580200	500
378	Chr3	3613400	3614600	1200
379	Chr3	3619600	3620600	1000
380	Chr3	4063600	4064400	800
381	Chr3	4235000	4236000	1000
382	Chr3	4537800	4538300	500
383	Chr3	4677100	4680700	3600
384	Chr3	4683900	4684500	600
385	Chr3	4691400	4691900	500
386	Chr3	4700300	4700900	600
387	Chr3	4705300	4705900	600
388	Chr3	4751000	4751900	900
389	Chr3	4754500	4755100	600
390	Chr3	4759300	4759900	600
391	Chr3	5292800	5296800	4000
392	Chr3	5296900	5298300	1400
393	Chr3	5918800	5919300	500
394	Chr3	6092200	6092700	500
395	Chr3	6132500	6133000	500
396	Chr3	6133700	6134500	800
397	Chr3	6134900	6139100	4200
398	Chr3	6145800	6146900	1100
399	Chr3	6350500	6351600	1100
400	Chr3	7036200	7037000	800
401	Chr3	7082700	7083800	1100
402	Chr3	9666400	9667000	600
403	Chr3	9945200	9945700	500
404	Chr3	10286000	10286500	500
405	Chr3	10857000	10857700	700
406	Chr3	11073400	11073900	500
407	Chr3	12604900	12605400	500
408	Chr3	12612100	12613100	1000
409	Chr3	12953500	12955600	2100
410	Chr3	13146400	13147400	1000
411	Chr3	13152000	13152500	500
412	Chr3	13578900	13579400	500
413	Chr3	13580500	13581000	500
414	Chr3	13581700	13582300	600
415	Chr3	13751900	13752700	800
416	Chr3	13768300	13768800	500
417	Chr3	13787800	13790400	2600
418	Chr3	13796200	13797400	1200
419	Chr3	13802500	13803200	700
420	Chr3	13803300	13804100	800
421	Chr3	13805300	13805800	500
422	Chr3	13812700	13813700	1000
423	Chr3	13814700	13815200	500
424	Chr3	13849500	13850200	700
425	Chr3	13853800	13854500	700
426	Chr3	13858200	13858700	500
427	Chr3	13870400	13870900	500
428	Chr3	13872300	13872800	500
429	Chr3	13883800	13884400	600
430	Chr3	13906900	13907400	500
431	Chr3	13908100	13908600	500
432	Chr3	13911300	13911800	500
433	Chr3	14050600	14055900	5300
434	Chr3	14094200	14097500	3300
435	Chr3	14100400	14100900	500
436	Chr3	14102300	14103400	1100
437	Chr3	14414300	14414800	500
438	Chr3	14426600	14427100	500
439	Chr3	14453600	14457600	4000
440	Chr3	15788500	15789100	600
441	Chr3	15856800	15857400	600
442	Chr3	17351300	17353400	2100
443	Chr3	17397000	17397500	500
444	Chr3	17398200	17398900	700
445	Chr3	17399100	17400200	1100
446	Chr3	17457700	17458600	900
447	Chr3	17546000	17546500	500
448	Chr3	17820600	17821600	1000
449	Chr3	18749400	18749900	500
450	Chr3	18898200	18898700	500
451	Chr3	19021600	19022600	1000
452	Chr3	19243700	19244200	500
453	Chr3	19316900	19319600	2700
454	Chr3	22078200	22078700	500
455	Chr3	22490500	22491400	900
456	Chr3	22492700	22493900	1200
457	Chr3	22494200	22495000	800
458	Chr3	23289100	23291700	2600
459	Chr3	23402500	23403100	600
460	Chr3	23404700	23405500	800
461	Chr3	23407300	23408900	1600
462	Chr3	23804700	23805700	1000
463	Chr3	23983000	23983600	600
464	Chr3	23984400	23986900	2500
465	Chr3	23996600	23997500	900
466	Chr3	24176300	24176800	500
467	Chr3	24177000	24177500	500
468	Chr3	24775000	24775500	500
469	Chr3	25536000	25537400	1400
470	Chr3	26274300	26274800	500
471	Chr3	28830600	28831100	500
472	Chr3	28898600	28898652	52
473	Chr4	635600	638900	3300
474	Chr4	1209700	1210200	500
475	Chr4	1261000	1262900	1900
476	Chr4	1263300	1263800	500
477	Chr4	1267300	1268700	1400
478	Chr4	1660800	1661700	900
479	Chr4	1662000	1662500	500
480	Chr4	1958300	1958800	500
481	Chr4	2739200	2740100	900
482	Chr4	2740500	2741200	700
483	Chr4	3386600	3389500	2900
484	Chr4	3390100	3391400	1300
485	Chr4	3392400	3393400	1000
486	Chr4	3394700	3396600	1900
487	Chr4	3882700	3883400	700
488	Chr4	4653300	4654300	1000
489	Chr4	4682900	4683500	600
490	Chr4	4685800	4687600	1800
491	Chr4	4735600	4736600	1000
492	Chr4	4740300	4740800	500
493	Chr4	4748100	4748600	500
494	Chr4	4749700	4750600	900
495	Chr4	5469800	5470500	700
496	Chr4	5470600	5471700	1100
497	Chr4	5483900	5484600	700
498	Chr4	5486100	5489000	2900
499	Chr4	5491000	5491500	500
500	Chr4	5491700	5492900	1200
501	Chr4	5494300	5495300	1000
502	Chr4	5495400	5500900	5500
503	Chr4	5501100	5504300	3200
504	Chr4	5504500	5505000	500
505	Chr4	5509000	5509500	500
506	Chr4	5511900	5512500	600
507	Chr4	5512800	5513800	1000
508	Chr4	5514600	5516500	1900
509	Chr4	5630600	5631200	600
510	Chr4	5857400	5858700	1300
511	Chr4	5859300	5859800	500
512	Chr4	5995200	5996000	800
513	Chr4	6082100	6082600	500
514	Chr4	6376600	6378000	1400
515	Chr4	6382600	6383300	700
516	Chr4	6404000	6404600	600
517	Chr4	7198800	7199300	500
518	Chr4	7199600	7200300	700
519	Chr4	7200400	7201500	1100
520	Chr4	7265200	7265700	500
521	Chr4	7499900	7500400	500
522	Chr4	7825700	7826300	600
523	Chr4	7952100	7952700	600
524	Chr4	8002800	8003500	700
525	Chr4	8003900	8005200	1300
526	Chr4	8005300	8005900	600
527	Chr4	8006500	8007500	1000
528	Chr4	8008100	8008700	600
529	Chr4	8010800	8012000	1200
530	Chr4	8013600	8014700	1100
531	Chr4	8046800	8047600	800
532	Chr4	8047900	8049200	1300
533	Chr4	8049300	8049900	600
534	Chr4	8050500	8052000	1500
535	Chr4	8052100	8052700	600
536	Chr4	8055000	8056100	1100
537	Chr4	8057600	8058800	1200
538	Chr4	8951000	8951500	500
539	Chr4	8951900	8952500	600
540	Chr4	9144500	9145100	600
541	Chr4	9895900	9896800	900
542	Chr4	9944200	9944700	500
543	Chr4	11120400	11120900	500
544	Chr4	11201600	11202300	700
545	Chr4	12917900	12918800	900
546	Chr4	12918900	12921300	2400
547	Chr4	12982500	12986800	4300
548	Chr4	13876700	13877500	800
549	Chr4	14930700	14931300	600
550	Chr4	16496000	16496900	900
551	Chr4	16508100	16508600	500
552	Chr4	16508700	16509200	500
553	Chr4	16509300	16509800	500
554	Chr4	16521400	16522300	900
555	Chr4	18239000	18239500	500
556	Chr4	18437200	18437700	500
557	Chr4	18511600	18512100	500
558	Chr4	18512600	18517000	4400
559	Chr4	18518300	18518800	500
560	Chr4	18521000	18521800	800
561	Chr4	18522300	18522800	500
562	Chr4	18539500	18540000	500
563	Chr4	18540800	18541400	600
564	Chr4	18831900	18832600	700
565	Chr4	18833300	18835500	2200
566	Chr4	18835700	18836600	900
567	Chr4	18950700	18951600	900
568	Chr4	18976700	18977700	1000
569	Chr4	19016300	19016800	500
570	Chr4	19021600	19023200	1600
571	Chr4	19062900	19063400	500
572	Chr4	19146700	19147200	500
573	Chr4	19151100	19155300	4200
574	Chr4	19157300	19158800	1500
575	Chr4	19215700	19216400	700
576	Chr4	19258700	19259200	500
577	Chr4	19402300	19405200	2900
578	Chr4	19405600	19406300	700
579	Chr4	19406400	19406900	500
580	Chr4	19487800	19488400	600
581	Chr4	19488700	19489200	500
582	Chr4	19504000	19504600	600
583	Chr4	19518400	19521000	2600
584	Chr4	19521200	19523100	1900
585	Chr4	19523700	19524300	600
586	Chr4	19525000	19525500	500
587	Chr4	19525900	19527900	2000
588	Chr4	19560000	19560700	700
589	Chr4	19562600	19563100	500
590	Chr4	19570800	19571300	500
591	Chr4	19571600	19572100	500
592	Chr4	19619500	19620000	500
593	Chr4	19625400	19627600	2200
594	Chr4	19627800	19628600	800
595	Chr4	19761000	19761500	500
596	Chr4	19763000	19763500	500
597	Chr4	19812000	19812600	600
598	Chr4	19830400	19832800	2400
599	Chr4	19845200	19845700	500
600	Chr4	19848500	19849000	500
601	Chr4	19849500	19850500	1000
602	Chr4	19862400	19862900	500
603	Chr4	19865300	19865900	600
604	Chr4	19868000	19868500	500
605	Chr4	19870500	19871000	500
606	Chr4	19873100	19873600	500
607	Chr4	19888200	19888800	600
608	Chr4	19928900	19929400	500
609	Chr4	20046000	20046500	500
610	Chr4	20047000	20048600	1600
611	Chr4	20058800	20059400	600
612	Chr4	20164500	20165800	1300
613	Chr4	20246800	20247400	600
614	Chr4	20451200	20453300	2100
615	Chr4	20701600	20702400	800
616	Chr4	20702500	20703000	500
617	Chr4	22307000	22307700	700
618	Chr4	22583400	22584100	700
619	Chr4	22604300	22604900	600
620	Chr4	22636200	22636800	600
621	Chr4	22638200	22639000	800
622	Chr4	22710200	22711100	900
623	Chr4	22940900	22941400	500
624	Chr4	23158400	23159900	1500
625	Chr4	23210500	23211000	500
626	Chr4	23213600	23214500	900
627	Chr4	23214700	23215800	1100
628	Chr4	23225100	23225800	700
629	Chr4	23227000	23227500	500
630	Chr4	23231400	23231900	500
631	Chr4	23343500	23344400	900
632	Chr4	23344500	23345400	900
633	Chr4	23351900	23352400	500
634	Chr4	23354500	23355000	500
635	Chr4	23432900	23434400	1500
636	Chr4	23498000	23498500	500
637	Chr4	23667300	23667800	500
638	Chr4	23670400	23670900	500
639	Chr4	23671600	23672100	500
640	Chr4	23672700	23673500	800
641	Chr4	23703000	23703900	900
642	Chr4	23704600	23705100	500
643	Chr4	23706500	23708000	1500
644	Chr4	23709600	23710700	1100
645	Chr4	23715000	23715600	600
646	Chr4	23777000	23778200	1200
647	Chr4	23778400	23779300	900
648	Chr4	23779600	23780200	600
649	Chr4	23888700	23889200	500
650	Chr4	23914200	23915100	900
651	Chr4	24041400	24041900	500
652	Chr4	24123400	24124300	900
653	Chr4	24127000	24127800	800
654	Chr4	24143300	24144300	1000
655	Chr4	24157400	24157900	500
656	Chr4	24160800	24161800	1000
657	Chr4	24203200	24203800	600
658	Chr4	24208100	24209000	900
659	Chr4	24209600	24210900	1300
660	Chr4	24211100	24212600	1500
661	Chr4	24212900	24215100	2200
662	Chr4	24217900	24218400	500
663	Chr4	24218700	24221400	2700
664	Chr4	24429100	24429800	700
665	Chr4	24616100	24617600	1500
666	Chr4	24619500	24620000	500
667	Chr4	24621000	24622700	1700
668	Chr4	24664000	24665300	1300
669	Chr4	24670500	24671000	500
670	Chr4	24684200	24684700	500
671	Chr4	24685300	24686100	800
672	Chr4	24689900	24691200	1300
673	Chr4	24691600	24692500	900
674	Chr4	24697500	24698400	900
675	Chr4	24705500	24706200	700
676	Chr4	24708800	24709300	500
677	Chr4	25441700	25442900	1200
678	Chr4	25443000	25443700	700
679	Chr4	25883500	25884000	500
680	Chr4	25930500	25931200	700
681	Chr4	26728500	26729400	900
682	Chr4	26864000	26865000	1000
683	Chr4	27074800	27074866	66
684	Chr5	329700	330300	600
685	Chr5	394600	395300	700
686	Chr5	622100	622800	700
687	Chr5	624700	625300	600
688	Chr5	643900	644400	500
689	Chr5	825700	831900	6200
690	Chr5	872800	873700	900
691	Chr5	873800	875800	2000
692	Chr5	1973400	1973900	500
693	Chr5	1998800	1999300	500
694	Chr5	2000600	2001700	1100
695	Chr5	2029200	2029700	500
696	Chr5	2050400	2050900	500
697	Chr5	2096900	2097400	500
698	Chr5	2104100	2105000	900
699	Chr5	2105500	2106000	500
700	Chr5	2109300	2109800	500
701	Chr5	2109900	2110400	500
702	Chr5	2112400	2113000	600
703	Chr5	3515800	3516300	500
704	Chr5	3673600	3674100	500
705	Chr5	3856500	3857100	600
706	Chr5	3875800	3876500	700
707	Chr5	3890600	3891200	600
708	Chr5	4164800	4165300	500
709	Chr5	4176200	4176900	700
710	Chr5	4177000	4177500	500
711	Chr5	4184800	4185500	700
712	Chr5	4348200	4349800	1600
713	Chr5	4356200	4360100	3900
714	Chr5	4379700	4380500	800
715	Chr5	4440300	4441600	1300
716	Chr5	5197500	5198000	500
717	Chr5	5567600	5568100	500
718	Chr5	5727800	5728500	700
719	Chr5	5729000	5729900	900
720	Chr5	5731100	5732100	1000
721	Chr5	6993300	6994200	900
722	Chr5	8249100	8249700	600
723	Chr5	9842300	9842900	600
724	Chr5	10094000	10095600	1600
725	Chr5	10498000	10500300	2300
726	Chr5	11646300	11646900	600
727	Chr5	12069400	12070000	600
728	Chr5	13658800	13659400	600
729	Chr5	13659700	13660800	1100
730	Chr5	14772500	14773000	500
731	Chr5	15025800	15026300	500
732	Chr5	15935200	15936100	900
733	Chr5	15999400	16000200	800
734	Chr5	16000500	16001200	700
735	Chr5	17497300	17498300	1000
736	Chr5	17510200	17510700	500
737	Chr5	18726000	18727589	1589
738	Chr6	585600	586800	1200
739	Chr6	977400	978200	800
740	Chr6	1082300	1082800	500
741	Chr6	1260300	1264600	4300
742	Chr6	2602300	2602800	500
743	Chr6	3111200	3113300	2100
744	Chr6	3114000	3114500	500
745	Chr6	3115100	3115600	500
746	Chr6	3115700	3116300	600
747	Chr6	3120800	3122600	1800
748	Chr6	4369900	4370400	500
749	Chr6	4426200	4427100	900
750	Chr6	5049800	5050300	500
751	Chr6	5181600	5182100	500
752	Chr6	6308000	6308500	500
753	Chr6	6668300	6668800	500
754	Chr6	6951800	6952300	500
755	Chr6	6961600	6962100	500
756	Chr6	7475700	7476200	500
757	Chr6	8794400	8794900	500
758	Chr6	9892500	9893700	1200
759	Chr6	9899400	9900600	1200
760	Chr6	11210500	11211500	1000
761	Chr6	11430200	11430800	600
762	Chr6	12193400	12194700	1300
763	Chr6	12548900	12549400	500
764	Chr6	12563700	12564500	800
765	Chr6	12579900	12580600	700
766	Chr6	12719800	12720400	600
767	Chr6	12720900	12721500	600
768	Chr6	12893000	12894000	1000
769	Chr6	13604400	13604900	500
770	Chr6	13625500	13626000	500
771	Chr6	13639300	13639800	500
772	Chr6	13827500	13828000	500
773	Chr6	13873500	13874900	1400
774	Chr6	13907200	13908000	800
775	Chr6	13909700	13910200	500
776	Chr6	13910900	13911500	600
777	Chr6	14013400	14014000	600
778	Chr6	14014400	14015100	700
779	Chr6	14016500	14017000	500
780	Chr6	14017100	14017600	500
781	Chr6	14192100	14192900	800
782	Chr6	14198700	14199600	900
783	Chr6	15238700	15239600	900
784	Chr6	15244500	15245000	500
785	Chr6	15245700	15249900	4200
786	Chr6	15250400	15250900	500
787	Chr6	15251700	15252300	600
788	Chr6	15252500	15253800	1300
789	Chr6	18010900	18011400	500
790	Chr6	18474600	18475300	700
791	Chr6	18986100	18986600	500
792	Chr6	19423600	19424300	700
793	Chr6	21129000	21129500	500
794	Chr6	21913300	21913800	500
795	Chr6	22202300	22202900	600
796	Chr6	22221300	22223000	1700
797	Chr6	22223200	22224000	800
798	Chr6	22224100	22224700	600
799	Chr6	22247800	22248300	500
800	Chr6	22256100	22258300	2200
801	Chr6	22588400	22588900	500
802	Chr6	22711800	22712300	500
803	Chr6	25097700	25098200	500
804	Chr6	25247300	25249000	1700
805	Chr6	25633300	25633800	500
806	Chr6	26785800	26786300	500
807	Chr6	26953100	26953700	600
808	Chr6	28555200	28555800	600
809	Chr6	28792600	28794400	1800
810	Chr6	29036300	29037000	700
811	Chr6	30288000	30288600	600
812	Chr6	30291900	30292400	500
813	Chr6	31158600	31159200	600
814	Chr6	31161500	31164500	3000
815	Chr6	31817000	31817500	500
816	Chr6	31982800	31983997	1197
817	Chr7	1	600	599
818	Chr7	594200	594800	600
819	Chr7	595200	596900	1700
820	Chr7	1063900	1064500	600
821	Chr7	1540300	1541100	800
822	Chr7	3669000	3669500	500
823	Chr7	5846300	5846800	500
824	Chr7	6087300	6088000	700
825	Chr7	6092900	6094900	2000
826	Chr7	6097000	6097500	500
827	Chr7	6097900	6099600	1700
828	Chr7	6099700	6100200	500
829	Chr7	6114000	6114500	500
830	Chr7	6265500	6266000	500
831	Chr7	8184400	8184900	500
832	Chr7	8244300	8244800	500
833	Chr7	8765700	8766200	500
834	Chr7	8980600	8981100	500
835	Chr7	9087300	9088200	900
836	Chr7	11319500	11321900	2400
837	Chr7	12173200	12173700	500
838	Chr7	12414400	12414900	500
839	Chr7	13381500	13382200	700
840	Chr7	14750700	14751800	1100
841	Chr7	15039600	15040500	900
842	Chr7	15444400	15445000	600
843	Chr7	15446000	15449000	3000
844	Chr7	15592500	15593400	900
845	Chr7	16952200	16952900	700
846	Chr7	18446200	18446700	500
847	Chr7	18450200	18450700	500
848	Chr7	18451200	18452800	1600
849	Chr7	19278700	19279500	800
850	Chr7	19651900	19652700	800
851	Chr7	19889600	19890300	700
852	Chr7	19894800	19895400	600
853	Chr7	19900200	19900700	500
854	Chr7	19901500	19902000	500
855	Chr7	19907200	19907800	600
856	Chr7	21066500	21067100	600
857	Chr7	22801900	22802500	600
858	Chr7	22828500	22829100	600
859	Chr7	22860600	22860706	106
860	Chr8	190200	190700	500
861	Chr8	203700	204200	500
862	Chr8	341200	341800	600
863	Chr8	795600	796100	500
864	Chr8	2167900	2168400	500
865	Chr8	2590900	2592100	1200
866	Chr8	2793100	2793600	500
867	Chr8	3298900	3299400	500
868	Chr8	3892200	3892700	500
869	Chr8	4237800	4238500	700
870	Chr8	5427900	5428400	500
871	Chr8	6392800	6393700	900
872	Chr8	6393800	6394300	500
873	Chr8	6426400	6427200	800
874	Chr8	6428000	6430400	2400
875	Chr8	6431000	6431900	900
876	Chr8	6444000	6444600	600
877	Chr8	6937300	6937800	500
878	Chr8	7115500	7116200	700
879	Chr8	8084600	8085100	500
880	Chr8	10350200	10350700	500
881	Chr8	10527600	10528600	1000
882	Chr8	10898100	10898600	500
883	Chr8	10902300	10902800	500
884	Chr8	11604900	11606900	2000
885	Chr8	12659200	12659900	700
886	Chr8	12817400	12820100	2700
887	Chr8	12972600	12973100	500
888	Chr8	13104000	13105000	1000
889	Chr8	13174100	13174800	700
890	Chr8	13375700	13376500	800
891	Chr8	13391700	13392300	600
892	Chr8	13913900	13914600	700
893	Chr8	14279000	14279500	500
894	Chr8	14279600	14280100	500
895	Chr8	14713400	14713900	500
896	Chr8	14933900	14934800	900
897	Chr8	15112500	15114000	1500
898	Chr8	15314100	15314800	700
899	Chr8	15317100	15317700	600
900	Chr8	15318800	15319500	700
901	Chr8	16043400	16044100	700
902	Chr8	16731100	16731600	500
903	Chr8	16882700	16883200	500
904	Chr8	17120800	17121300	500
905	Chr8	17122900	17124000	1100
906	Chr8	17127100	17128300	1200
907	Chr8	17129500	17130600	1100
908	Chr8	17173400	17174200	800
909	Chr8	17174500	17176000	1500
910	Chr8	18114600	18115100	500
911	Chr8	18605000	18605500	500
912	Chr8	20722400	20722900	500
913	Chr8	22396100	22396600	500
914	Chr8	22536100	22537400	1300
915	Chr8	22538600	22539200	600
916	Chr8	23453600	23454900	1300
917	Chr8	23625200	23625283	83
918	Contig247END_pilon	30600	31400	800
919	Contig247END_pilon	108400	108488	88
920	Contig279END_pilon	83000	83055	55
921	Contig30END_pilon	306800	307800	1000
922	Contig30END_pilon	308600	309600	1000
923	Contig30END_pilon	309700	310400	700
924	Contig30END_pilon	310800	311700	900
925	Contig30END_pilon	313300	314300	1000
926	Contig30END_pilon	315400	316300	900
927	Contig30END_pilon	321900	323300	1400
928	Contig30END_pilon	323400	324700	1300
929	Contig30END_pilon	325000	325500	500
930	Contig30END_pilon	325700	327200	1500
931	Contig30END_pilon	327500	328300	800
932	Contig30END_pilon	338000	338600	600
933	Contig30END_pilon	389700	390400	700
934	Contig30END_pilon	392300	392900	600
935	Contig30END_pilon	440200	440311	111
936	Contig39END_pilon	45100	46300	1200
937	Contig39END_pilon	46700	48100	1400
938	Contig39END_pilon	50000	52100	2100
939	Contig39END_pilon	60900	61700	800
940	Contig39END_pilon	322700	322775	75
941	Contig41END_pilon	81200	81293	93
942	Contig47END_pilon	53800	55400	1600
943	Contig47END_pilon	55600	56700	1100
944	Contig47END_pilon	58800	60200	1400
945	Contig47END_pilon	74500	75100	600
946	Contig47END_pilon	75300	75800	500
947	Contig47END_pilon	90600	91700	1100
948	Contig47END_pilon	167200	167700	500
949	Contig47END_pilon	174900	174945	45
950	Contig49END_pilon	30000	30600	600
951	Contig49END_pilon	56500	57000	500
952	Contig49END_pilon	79300	79328	28
953	Contig51END_pilon	55600	56400	800
954	Contig51END_pilon	122400	122431	31
955	Contig54END_pilon	40100	40600	500
956	Contig54END_pilon	72200	72800	600
957	Contig54END_pilon	133900	133936	36
958	Contig59END_pilon	1	1500	1499
959	Contig59END_pilon	71700	71801	101
960	Contig60END_pilon	113600	113646	46
961	Contig64END_pilon	86700	86735	35
962	Contig65END_pilon	100700	100742	42
963	Contig69END_pilon	33400	33504	104
964	Contig71END_pilon	32400	32520	120
965	Contig72END_pilon	18700	18753	53
966	Contig73END_pilon	48800	48864	64
967	Contig74END_pilon	45600	45724	124
968	Contig75END_pilon	41700	41773	73
969	Contig76END_pilon	47800	47851	51
970	Contig77END_pilon	37300	37383	83
971	Contig78END_pilon	28800	28862	62

## Sheet: Table S13
Table S13: Basic information and statistics of 186 re-sequenced peach accessions (including 149 P. persica and 37 P. kansuensis) used in this study.
SampleID	Fruit shape	Accession name	Species	Type	Geographical origin	Clean data (bp)	Depth (x)	GC content (%)	Data source	No. lane*	Genotyping for the 1.67-Mb inversion
1	Flat	Bian Tao	P. persica	Landrace	North China	9744891207	40.7646	39.66	Newly sequenced	/	Non-genotyped
2	Flat	Zao Lu Pan Tao	P. persica	Mordern cultivar	Beijing, PRC	8981589680	37.5716	38.67	Newly sequenced	14	Gentyped
3	Flat	Zhong You Pan 4	P. persica	Mordern cultivar	Henan, PRC	9474873012	39.6351	38.83	Newly sequenced	23	Gentyped
4	Flat	Rui Pan 4	P. persica	Mordern cultivar	Beijing, PRC	8957810902	37.4721	39.62	Newly sequenced	1	Gentyped
5	Flat	Rui Pan 2	P. persica	Mordern cultivar	Beijing, PRC	10795880688	45.1611	39.15	Newly sequenced	8	Gentyped
6	Flat	Rui Pan 18	P. persica	Mordern cultivar	Beijing, PRC	13320587556	55.7224	38.95	Newly sequenced	/	Non-genotyped
7	Flat	Rou Pan Tao	P. persica	Landrace	Gansu, PRC	12325625866	51.5603	38.48	Newly sequenced	31	Gentyped
8	Flat	Chang Sheng Pan Tao	P. persica	Landrace	Zhejiang, PRC	10916809243	45.6669	38.93	Newly sequenced	10	Gentyped
9	Flat	Chen Pu Pan Tao	P. persica	Landrace	Shanghai, PRC	10484983132	43.8605	38.86	Newly sequenced	11	Gentyped
10	Flat	Sa Hua Hong Pan Tao	P. persica	Landrace	Shanghai, PRC	10338282011	43.2468	39.17	Data form Verde et al., 2013	12	Gentyped
11	Flat	Huang Jin Pan Tao	P. persica	Landrace	Shanghai, PRC	9726789738	40.6889	39.28	Newly sequenced	2	Gentyped
12	Flat	Wan Pan Tao	P. persica	Landrace	Jiangsu, PRC	10730012105	44.8855	40.12	Newly sequenced	3	Gentyped
13	Flat	Bai Mang Pan Tao	P. persica	Landrace	Shanghai, PRC	11479748096	48.0218	38.6	Newly sequenced	6	Gentyped
14	Flat	Yu Lu Pan Tao	P. persica	Landrace	Zhejiang, PRC	11990868166	50.1599	39.25	Newly sequenced	9	Gentyped
15	Flat	Wu Yue Xian Bian Gan	P. persica	Landrace	Beijing, PRC	4183935265	17.5021	38.52	Newly sequenced	17	Gentyped
16	Flat	Laiwu 2	P. persica	Landrace	Shandong, PRC	4871451427	20.3781	38.79	Newly sequenced	25	Gentyped
17	Flat	04-4-137	P. persica	Mordern cultivar	Beijing, PRC	2949978599	12.3403	38.34	Newly sequenced	37	Gentyped
18	Flat	85-1-2	P. persica	Mordern cultivar	Beijing, PRC	14576710394	60.9769	39.31	Newly sequenced	7	Gentyped
19	Flat	Rui Pan 1	P. persica	Mordern cultivar	Beijing, PRC	4996992507	20.9033	38.46	Newly sequenced	13	Gentyped
20	Flat	Pan Tao Huang Hou	P. persica	Mordern cultivar	Henan, PRC	11559955613	48.3573	38.8	Newly sequenced	15	Gentyped
21	Flat	Rui Pan 6	P. persica	Mordern cultivar	Beijing, PRC	5038957599	21.0788	38.8	Newly sequenced	16	Gentyped
22	Flat	Rui Pan 8	P. persica	Mordern cultivar	Beijing, PRC	4344708204	18.1747	38.64	Newly sequenced	18	Gentyped
23	Flat	95-1-10	P. persica	Mordern cultivar	Beijing, PRC	4321038490	18.0757	38.4	Newly sequenced	20	Gentyped
24	Flat	Rui Pan 9	P. persica	Mordern cultivar	Beijing, PRC	5506842824	23.0361	39.16	Newly sequenced	21	Gentyped
25	Flat	85-2-15	P. persica	Mordern cultivar	Beijing, PRC	4849188825	20.285	38.61	Newly sequenced	26	Gentyped
26	Flat	Rui Pan 5	P. persica	Mordern cultivar	Beijing, PRC	3803048052	15.9088	38.95	Newly sequenced	27	Gentyped
27	Flat	95-2-30	P. persica	Mordern cultivar	Beijing, PRC	3428333973	14.3413	38.6	Newly sequenced	28	Gentyped
28	Flat	95-2-23	P. persica	Mordern cultivar	Beijing, PRC	5421718619	22.68	38.59	Newly sequenced	29	Gentyped
29	Flat	90-10-19	P. persica	Mordern cultivar	Beijing, PRC	5459912246	22.8398	38.93	Newly sequenced	30	Gentyped
30	Flat	95-2-42	P. persica	Mordern cultivar	Beijing, PRC	4462876985	18.669	38.73	Newly sequenced	24	Gentyped
31	Flat	Rui You Pan 1	P. persica	Mordern cultivar	Beijing, PRC	35371548900	147.965	38	Newly sequenced	33	Gentyped
32	Flat	Bi Xia Pan Tao	P. persica	Mordern cultivar	Beijing, PRC	4783843330	20.0117	38.82	Newly sequenced	32	Gentyped
33	Flat	95-2-1	P. persica	Mordern cultivar	Beijing, PRC	6472224631	27.0745	38.63	Newly sequenced	35	Gentyped
34	Flat	95-1-28	P. persica	Mordern cultivar	Beijing, PRC	5005657543	20.9395	38.69	Newly sequenced	34	Gentyped
35	Flat	96-2-1	P. persica	Mordern cultivar	Beijing, PRC	5827704617	24.3783	38.58	Newly sequenced	36	Gentyped
36	Flat	Wan Shu Da Pan Tao	P. persica	Landrace	Jiangsu, PRC	5669370938	23.716	38.75	Newly sequenced	5	Gentyped
37	Flat	Yangzhou 124 Pan Tao	P. persica	Mordern cultivar	Jiangsu, PRC	3670659706	15.355	38.87	Newly sequenced	4	Gentyped
38	Flat	Stark Saturn	P. persica	Mordern cultivar	USA	4053193652	16.9552	38.73	Newly sequenced	22	Gentyped
39	Flat	Choni Ustojcivym	P. persica	Mordern cultivar	Czech	4167378507	17.4329	38.74	Newly sequenced	19	Gentyped
40	Round	Sunon	P. persica	Mordern cultivar	Brazil	4069705678	17.0243	38.56	Newly sequenced	65	Gentyped
41	Round	Pampeano	P. persica	Mordern cultivar	Brazil	4010277581	16.7757	38.68	Newly sequenced	103	Gentyped
42	Round	Cons758	P. persica	Mordern cultivar	Brazil	3728028874	15.595	38.81	Newly sequenced	106	Gentyped
43	Round	Charme	P. persica	Mordern cultivar	Brazil	3806357103	15.9227	39.19	Newly sequenced	112	Gentyped
44	Round	Coral	P. persica	Mordern cultivar	Brazil	12319993681	51.5367	39.05	Newly sequenced	/	Non-genotyped
45	Round	Chirva	P. persica	Mordern cultivar	Brazil	3790748535	15.8574	38.83	Newly sequenced	/	Non-genotyped
46	Round	Chimarita	P. persica	Mordern cultivar	Brazil	4532314019	18.9595	38.86	Newly sequenced	/	Non-genotyped
47	Round	Brazil 1	P. persica	Mordern cultivar	Brazil	4930353017	20.6245	38.68	Newly sequenced	49	Gentyped
48	Round	Harbrite	P. persica	Mordern cultivar	Canada	4183733711	17.5013	39.06	Newly sequenced	61	Gentyped
49	Round	Italian 5	P. persica	Mordern cultivar	Italy	11087969124	46.3829	38.96	Newly sequenced	42	Gentyped
50	Round	Cullinan	P. persica	Mordern cultivar	USA	3701408878	15.4836	38.97	Newly sequenced	56	Gentyped
51	Round	Redtop	P. persica	Mordern cultivar	USA	3798280301	15.8889	38.94	Newly sequenced	57	Gentyped
52	Round	McNeely	P. persica	Mordern cultivar	USA	4362154450	18.2477	38.95	Newly sequenced	60	Gentyped
53	Round	Tropic Snow	P. persica	Mordern cultivar	USA	3760273999	15.7299	38.62	Newly sequenced	63	Gentyped
54	Round	Trubador	P. persica	Mordern cultivar	USA	4311528156	18.0359	38.43	Newly sequenced	70	Gentyped
55	Round	Sunraycer	P. persica	Mordern cultivar	USA	4944276585	20.6828	39.08	Newly sequenced	73	Gentyped
56	Round	Desertred	P. persica	Mordern cultivar	USA	3837440745	16.0527	38.96	Newly sequenced	74	Gentyped
57	Round	Robin	P. persica	Mordern cultivar	USA	3942097254	16.4905	38.58	Newly sequenced	79	Gentyped
58	Round	NJN76	P. persica	Mordern cultivar	USA	4210567763	17.6135	39.06	Newly sequenced	82	Gentyped
59	Round	Early Red 2	P. persica	Mordern cultivar	USA	4208217646	17.6037	39.36	Newly sequenced	83	Gentyped
60	Round	Bulgaria 1	P. persica	Mordern cultivar	Bulgaria	3739197188	15.6417	39.08	Newly sequenced	48	Gentyped
61	Round	Bulgaria 2	P. persica	Mordern cultivar	Bulgaria	4452870032	18.6271	38.92	Newly sequenced	52	Gentyped
62	Round	Benedicte	P. persica	Mordern cultivar	Czech	3919130739	16.3944	38.6	Newly sequenced	133	Gentyped
63	Round	P4	P. persica	Mordern cultivar	Czech	4499065487	18.8204	38.75	Newly sequenced	86	Gentyped
64	Round	P7	P. persica	Mordern cultivar	Czech	3980005995	16.6491	38.64	Newly sequenced	94	Gentyped
65	Round	P5	P. persica	Mordern cultivar	Czech	3950497034	16.5256	38.4	Newly sequenced	95	Gentyped
66	Round	Krasava	P. persica	Mordern cultivar	Czech	3528931416	14.7621	38.74	Newly sequenced	109	Gentyped
67	Round	P1	P. persica	Mordern cultivar	Czech	5271723243	22.0525	38.63	Newly sequenced	114	Gentyped
68	Round	Magali	P. persica	Mordern cultivar	Czech	5523802263	23.107	38.74	Newly sequenced	119	Gentyped
69	Round	Golo	P. persica	Mordern cultivar	Czech	5304314038	22.1889	38.72	Newly sequenced	124	Gentyped
70	Round	P6	P. persica	Mordern cultivar	Czech	4998982306	20.9116	38.6	Newly sequenced	54	Gentyped
71	Round	Ahiga	P. persica	Mordern cultivar	France	4667182035	19.5236	38.97	Newly sequenced	130	Gentyped
72	Round	Gugli Qmina	P. persica	Mordern cultivar	France	3900066554	16.3147	38.66	Newly sequenced	131	Gentyped
73	Round	Spring deve	P. persica	Mordern cultivar	France	3369606987	14.0957	38.79	Newly sequenced	132	Gentyped
74	Round	Faud Rita	P. persica	Mordern cultivar	France	3945578728	16.505	38.74	Newly sequenced	128	Gentyped
75	Round	Envoy	P. persica	Mordern cultivar	France	3613808359	15.1172	38.9	Newly sequenced	134	Gentyped
76	Round	Michell	P. persica	Mordern cultivar	France	3455095119	14.4533	38.82	Newly sequenced	135	Gentyped
77	Round	ALITOP	P. persica	Mordern cultivar	France	4464055689	18.6739	38.45	Newly sequenced	136	Gentyped
78	Round	Venos	P. persica	Mordern cultivar	France	3557177538	14.8803	38.28	Newly sequenced	129	Gentyped
79	Round	Nectarine	P. persica	Mordern cultivar	France	3484091695	14.5746	38.8	Newly sequenced	50	Gentyped
80	Round	Liu Yue Xian	P. persica	Landrace	Beijing, PRC	9533878169	39.8819	39.7	Newly sequenced	102	Gentyped
81	Round	Luo Bo Tao	P. persica	Landrace	Beijing, PRC	10451041361	43.7185	38.78	Newly sequenced	104	Gentyped
82	Round	He Shang Mao	P. persica	Landrace	Beijing, PRC	11151540659	46.6489	39.18	Newly sequenced	110	Gentyped
83	Round	Linhuang 9	P. persica	Landrace	Gansu, PRC	9721122652	40.6652	38.76	Newly sequenced	41	Gentyped
84	Round	Zhanghuang 7	P. persica	Landrace	Gansu, PRC	9210146632	38.5277	38.73	Newly sequenced	116	Gentyped
85	Round	Linze Zi Tao	P. persica	Landrace	Gansu, PRC	10146915287	42.4463	38.04	Newly sequenced	127	Gentyped
86	Round	Yi Xian Hong	P. persica	Landrace	Hebei, PRC	11837431938	49.5181	39.21	Newly sequenced	91	Gentyped
87	Round	Shenzhou Bai Mi	P. persica	Landrace	Hebei, PRC	11233540448	46.9919	40.56	Newly sequenced	/	Non-genotyped
88	Round	Shenzhou Mi Tao	P. persica	Landrace	Hebei, PRC	12909283001	54.0018	39.82	Newly sequenced	43	Gentyped
89	Round	Xue Tao	P. persica	Landrace	Hubei, PRC	9232945072	38.623	38.93	Newly sequenced	/	Non-genotyped
90	Round	Da Hong Pao	P. persica	Landrace	Hubei, PRC	9074403520	37.9598	38.83	Newly sequenced	/	Non-genotyped
91	Round	Xiao Hong Pao	P. persica	Landrace	Hubei, PRC	9317826627	38.9781	38.93	Newly sequenced	/	Non-genotyped
92	Round	Liu Yang Si Jin Tao	P. persica	Landrace	Hunan, PRC	8819680425	36.8943	38.36	Newly sequenced	/	Non-genotyped
93	Round	Shui Bai Tao	P. persica	Landrace	Jiangsu, PRC	9139992944	38.2342	38.89	Newly sequenced	107	Gentyped
94	Round	Xiao Hong Hua	P. persica	Landrace	Jiangsu, PRC	9396145695	39.3057	38.84	Newly sequenced	108	Gentyped
95	Round	Bai Hua	P. persica	Landrace	Jiangsu, PRC	11098678956	46.4277	38.97	Newly sequenced	47	Gentyped
96	Round	Bai Yin Tao	P. persica	Mordern cultivar	Shandong, PRC	11166513253	46.7115	39.37	Newly sequenced	51	Gentyped
97	Round	Da Tuan Mi Lu	P. persica	Landrace	Shanghai, PRC	10349278261	43.2928	38.88	Newly sequenced	/	Non-genotyped
98	Round	Bai Hua Tao	P. persica	Landrace	Sichuan, PRC	10468320445	43.7908	39.24	Newly sequenced	113	Gentyped
99	Round	Qing Mao Zi Bai Hua	P. persica	Landrace	Sichuan, PRC	10561212670	44.1794	39.05	Newly sequenced	105	Gentyped
100	Round	Xie Ma Mao Tao	P. persica	Landrace	Sichuan, PRC	11734948351	49.0893	39.19	Newly sequenced	38	Gentyped
101	Round	Xinjiang Da Tian Ren	P. persica	Landrace	Xinjiang, PRC	10531053056	44.0532	38.86	Newly sequenced	39	Gentyped
102	Round	Xinjiang Xiao Tian Ren	P. persica	Landrace	Xinjiang, PRC	9488663271	39.6927	39.07	Newly sequenced	120	Gentyped
103	Round	Mo Yu 8	P. persica	Landrace	Xinjiang, PRC	9121660508	38.1575	39.13	Newly sequenced	123	Gentyped
104	Round	Bai Nian He	P. persica	Landrace	Yunnan, PRC	8534668886	35.702	38.76	Newly sequenced	117	Gentyped
105	Round	Shilin Huang Rou	P. persica	Landrace	Yunnan, PRC	8901338983	37.2359	38.34	Newly sequenced	121	Gentyped
106	Round	Qiu Bai	P. persica	Landrace	Yunnan, PRC	8548884842	35.7615	39.58	Newly sequenced	122	Gentyped
107	Round	YunHuang1	P. persica	Landrace	Yunnan, PRC	10065300182	42.1049	39.64	Newly sequenced	53	Gentyped
108	Round	Huo Lian Tao	P. persica	Landrace	Yunnan, PRC	9751898740	40.7939	37.96	Newly sequenced	/	Non-genotyped
109	Round	Huang Yan	P. persica	Landrace	Yunnan, PRC	9986189223	41.774	38.46	Newly sequenced	/	Non-genotyped
110	Round	Beijing 5	P. persica	Mordern cultivar	Beijing, PRC	10650741700	44.5539	39.16	Newly sequenced	66	Gentyped
111	Round	Zao Yu	P. persica	Mordern cultivar	Beijing, PRC	9914009219	41.472	39.11	Newly sequenced	69	Gentyped
112	Round	Rui Guang 2	P. persica	Mordern cultivar	Beijing, PRC	9238080307	38.6445	38.92	Newly sequenced	76	Gentyped
113	Round	Lan Xuan 1	P. persica	Mordern cultivar	Gansu, PRC	10697454202	44.7493	38.75	Newly sequenced	89	Gentyped
114	Round	Huang GanTao	P. persica	Mordern cultivar	Gansu, PRC	9015047961	37.7115	39.2	Newly sequenced	125	Gentyped
115	Round	Huang Gan Tao	P. persica	Mordern cultivar	Gansu, PRC	9886684801	41.3577	39.19	Newly sequenced	126	Gentyped
116	Round	Xia Feng Mi	P. persica	Mordern cultivar	Hebei, PRC	9547644532	39.9395	38.62	Newly sequenced	64	Gentyped
117	Round	Zao Hong Mi	P. persica	Mordern cultivar	Hebei, PRC	10415159416	43.5684	38.89	Newly sequenced	92	Gentyped
118	Round	Wan Shi Ji	P. persica	Mordern cultivar	Hebei, PRC	9794611782	40.9726	38.64	Newly sequenced	40	Gentyped
119	Round	Yu Tian	P. persica	Mordern cultivar	Henan, PRC	9936792707	41.5673	39.18	Newly sequenced	62	Gentyped
120	Round	Yu Hong	P. persica	Mordern cultivar	Henan, PRC	12268847739	51.3227	40.08	Newly sequenced	75	Gentyped
121	Round	Hua Guang	P. persica	Mordern cultivar	Henan, PRC	9493277575	39.712	38.88	Newly sequenced	93	Gentyped
122	Round	Bai Xiang Lu	P. persica	Mordern cultivar	Jiangsu, PRC	8944082206	37.4147	39.19	Newly sequenced	90	Gentyped
123	Round	Zao Tian Tao	P. persica	Mordern cultivar	Jiangsu, PRC	4395358517	18.3866	39.28	Newly sequenced	84	Gentyped
124	Round	Zhong Shan Zao Lu	P. persica	Mordern cultivar	Jiangsu, PRC	9676913568	40.4802	38.91	Newly sequenced	96	Gentyped
125	Round	Hong Gan Lu	P. persica	Mordern cultivar	Liaoning, PRC	9903662258	41.4288	38.9	Newly sequenced	68	Gentyped
126	Round	Lu Xiang	P. persica	Mordern cultivar	Liaoning, PRC	10854716148	45.4072	39.39	Newly sequenced	81	Gentyped
127	Round	Nan Jiu	P. persica	Mordern cultivar	Liaoning, PRC	9720227983	40.6614	39.17	Newly sequenced	118	Gentyped
128	Round	Chun Hua	P. persica	Mordern cultivar	Shanghai, PRC	9313043573	38.9581	38.77	Newly sequenced	98	Gentyped
129	Round	Chun Lei	P. persica	Mordern cultivar	Shanghai, PRC	9194468933	38.4621	39.34	Newly sequenced	97	Gentyped
130	Round	Jin Xiu (Hu 401)	P. persica	Mordern cultivar	Shanghai, PRC	9717315183	40.6492	39.46	Newly sequenced	44	Gentyped
131	Round	Xue Yu Lu	P. persica	Mordern cultivar	Zhejiang, PRC	8476141099	35.4572	39.05	Newly sequenced	77	Gentyped
132	Round	Zao Kui Lu	P. persica	Mordern cultivar	Zhejiang, PRC	10977425936	45.9205	39.23	Newly sequenced	88	Gentyped
133	Round	Yuandong Bai Tao	P. persica	Mordern cultivar	Zhejiang, PRC	10501032275	43.9277	39.24	Newly sequenced	85	Gentyped
134	Round	Chun Xia Mi	P. persica	Mordern cultivar	Beijing, PRC	8944116832	37.4148	38.68	Newly sequenced	99	Gentyped
135	Round	Shuang Feng	P. persica	Mordern cultivar	Beijing, PRC	9400299362	39.3231	38.82	Newly sequenced	100	Gentyped
136	Round	Wu Yue Xian 2	P. persica	Mordern cultivar	Beijing, PRC	10396403319	43.49	39.25	Newly sequenced	111	Gentyped
137	Round	Hua Yu	P. persica	Mordern cultivar	Beijing, PRC	9071531498	37.9478	38.81	Newly sequenced	115	Gentyped
138	Round	Lv Hua 9 (Yan Hong)	P. persica	Mordern cultivar	Beijing, PRC	8613306664	36.031	38.37	Newly sequenced	45	Gentyped
139	Round	Zao Yan	P. persica	Mordern cultivar	Beijing, PRC	9793746374	40.969	38.91	Newly sequenced	78	Gentyped
140	Round	Okubo	P. persica	Mordern cultivar	Japan	4250698681	17.7814	38.93	Newly sequenced	58	Gentyped
141	Round	Okayama 500	P. persica	Mordern cultivar	Japan	3348771992	14.0085	39.26	Newly sequenced	59	Gentyped
142	Round	Nippon Simizu	P. persica	Mordern cultivar	Japan	4084130113	17.0846	38.99	Newly sequenced	55	Gentyped
143	Round	Kalyo Hakuho	P. persica	Mordern cultivar	Japan	4029256225	16.8551	38.92	Newly sequenced	67	Gentyped
144	Round	Du Hakuho	P. persica	Mordern cultivar	Japan	3622381854	15.1531	39.03	Newly sequenced	71	Gentyped
145	Round	Hakuho	P. persica	Mordern cultivar	Japan	3890734229	16.2756	38.66	Newly sequenced	72	Gentyped
146	Round	Sunago Wase	P. persica	Mordern cultivar	Japan	3640887102	15.2305	38.85	Newly sequenced	80	Gentyped
147	Round	Shimizu Hakuto	P. persica	Mordern cultivar	Japan	3271270993	13.6843	39.52	Newly sequenced	87	Gentyped
148	Round	Saotome	P. persica	Mordern cultivar	Japan	3060825637	12.804	38.57	Newly sequenced	101	Gentyped
149	Round	Yamaichi hakuto	P. persica	Mordern cultivar	Japan	4160483205	17.404	38.91	Newly sequenced	46	Gentyped
Average						7.53572e+09	31.5233
1	Round	-	P. kansuensis	Wild relative species	China	9605505600	40.1815	38	Newly sequenced	-	Non-genotyped
2	Round	-	P. kansuensis	Wild relative species	China	9779753400	40.9104	38	Newly sequenced	-	Non-genotyped
3	Round	-	P. kansuensis	Wild relative species	China	10592304600	44.3095	38	Newly sequenced	-	Non-genotyped
4	Round	-	P. kansuensis	Wild relative species	China	9953688000	41.638	38	Newly sequenced	-	Non-genotyped
5	Round	-	P. kansuensis	Wild relative species	China	11110657800	46.4778	38	Newly sequenced	-	Non-genotyped
6	Round	-	P. kansuensis	Wild relative species	China	9344661000	39.0904	38	Newly sequenced	-	Non-genotyped
7	Round	-	P. kansuensis	Wild relative species	China	10445784300	43.6965	38	Newly sequenced	-	Non-genotyped
8	Round	-	P. kansuensis	Wild relative species	China	9840847800	41.166	38	Newly sequenced	-	Non-genotyped
9	Round	-	P. kansuensis	Wild relative species	China	10265013300	42.9404	37	Newly sequenced	-	Non-genotyped
10	Round	-	P. kansuensis	Wild relative species	China	9420166500	39.4062	38	Newly sequenced	-	Non-genotyped
11	Round	-	P. kansuensis	Wild relative species	China	10181329500	42.5903	38	Newly sequenced	-	Non-genotyped
12	Round	-	P. kansuensis	Wild relative species	China	11091260700	46.3967	38	Newly sequenced	-	Non-genotyped
13	Round	-	P. kansuensis	Wild relative species	China	9258506700	38.73	38	Newly sequenced	-	Non-genotyped
14	Round	-	P. kansuensis	Wild relative species	China	10085243700	42.1883	38	Newly sequenced	-	Non-genotyped
15	Round	-	P. kansuensis	Wild relative species	China	9787059600	40.941	38	Newly sequenced	-	Non-genotyped
16	Round	-	P. kansuensis	Wild relative species	China	11011975500	46.065	38	Newly sequenced	-	Non-genotyped
17	Round	-	P. kansuensis	Wild relative species	China	9005082600	37.6698	38	Newly sequenced	-	Non-genotyped
18	Round	-	P. kansuensis	Wild relative species	China	9815208300	41.0587	38	Newly sequenced	-	Non-genotyped
19	Round	-	P. kansuensis	Wild relative species	China	9974409600	41.7247	38	Newly sequenced	-	Non-genotyped
20	Round	-	P. kansuensis	Wild relative species	China	9814441500	41.0555	38	Newly sequenced	-	Non-genotyped
21	Round	-	P. kansuensis	Wild relative species	China	9288594900	38.8558	38	Newly sequenced	-	Non-genotyped
22	Round	-	P. kansuensis	Wild relative species	China	12997847400	54.3723	38	Newly sequenced	-	Non-genotyped
23	Round	-	P. kansuensis	Wild relative species	China	10032967800	41.9697	38	Newly sequenced	-	Non-genotyped
24	Round	-	P. kansuensis	Wild relative species	China	11363545200	47.5357	38	Newly sequenced	-	Non-genotyped
25	Round	-	P. kansuensis	Wild relative species	China	10097236800	42.2385	38	Newly sequenced	-	Non-genotyped
26	Round	-	P. kansuensis	Wild relative species	China	10307601600	43.1185	38	Newly sequenced	-	Non-genotyped
27	Round	-	P. kansuensis	Wild relative species	China	11598177300	48.5172	38	Newly sequenced	-	Non-genotyped
28	Round	-	P. kansuensis	Wild relative species	China	10779082500	45.0908	38	Newly sequenced	-	Non-genotyped
29	Round	-	P. kansuensis	Wild relative species	China	9138789600	38.2292	37	Newly sequenced	-	Non-genotyped
30	Round	-	P. kansuensis	Wild relative species	China	13391722500	56.0199	37	Newly sequenced	-	Non-genotyped
31	Round	-	P. kansuensis	Wild relative species	China	12624561900	52.8108	38	Newly sequenced	-	Non-genotyped
32	Round	-	P. kansuensis	Wild relative species	China	9852446100	41.2145	38	Newly sequenced	-	Non-genotyped
33	Round	-	P. kansuensis	Wild relative species	China	9600742200	40.1616	37	Newly sequenced	-	Non-genotyped
34	Round	-	P. kansuensis	Wild relative species	China	12044141100	50.3828	37	Newly sequenced	-	Non-genotyped
35	Round	-	P. kansuensis	Wild relative species	China	9485964000	39.6815	38	Newly sequenced	-	Non-genotyped
36	Round	-	P. kansuensis	Wild relative species	China	10319615100	43.1688	38	Newly sequenced	-	Non-genotyped
37	Round	-	P. kansuensis	Wild relative species	China	9595908900	40.1414	38	Newly sequenced	-	Non-genotyped
*The lane number indicated the PCR products for variant identification of the inverted or non-inverted allele across 136 accessions in Supplementary Fig. 12.

## Sheet: Table S15
Table S15: PCR validation of randomly selected SVs.
			SV pos					Forward primer				Reverse primer						Genotype inferred from sequencing							Genotype inferred from PCR
SVID	CHROM		Start	End		SV Type		Sequence	Tm	Length		Sequence	Tm	Length		Product size		Rou Pan Tao	90-10-19	Italian 5	Bai Mang Pan Tao	Hua Yu	Brazil 1		Rou Pan Tao	90-10-19	Italian 5	Bai Mang Pan Tao	Hua Yu	Brazil 1
1	Chr2		4291562	4291663		DEL		CGTTGTTAGAGGTGGGGCC	60.38	19		AGCTTGACGATCTGCTTCCT	59.1	20		505		0\0	0\0	0\0	1\1	0\1	0\0		0\0	0\0	0\0	1\1	0\1	0\0
2	Chr6		12162890	12162991		DEL		GCACAGACGCACAGCTACTA	60.11	20		ACGAAGTCAAGCGAATGTCA	57.85	20		510		0\0	0\0	0\0	0\0	1\1	0\0		0\0	0\0	0\0	0\0	1\1	0\0
3	Chr8		10118843	10118945		DEL		GAAAACGGACCAAGCATGCA	59.69	20		GTCGGGTGGTGGCTATTACC	60.18	20		501		0\0	0\0	0\0	1\1	1\1	0\0		0\0	0\0	0\0	1\1	1\1	0\0
4	Chr2		3120942	3121044		DEL		TGTTAGACACACTAAGGCCCA	58.67	21		CAACCTCCAAAGACCCCCAA	59.81	20		500		0\0	1\1	0\0	0\0	0\0	0\0		0\0	1\1	0\0	0\0	0\0	0\0
5	Chr8		2885572	2885674		DEL		AAGGGACGGCATGAGAGAGA	60.32	20		GCAGATAGAGGGGCCCAAAG	60.18	20		502		0\0	1\1	0\0	0\0	0\0	0\0		0\0	.\.	0\0	0\0	0\0	0\0
6	Chr8		12854886	12854989		DEL		TGCTCTTTGGAAAGACCGCT	59.89	20		AATGAGCGACTCGATTCCCC	59.89	20		511		0\0	0\0	1\1	0\0	0\0	1\1		0\0	0\0	1\1	0\0	0\0	1\1
7	Chr8		21716535	21716638		DEL		GCAAGTGCATGGACTCTGTT	58.76	20		ATTCTGCAGGCCCCTCAATC	60.11	20		507		0\0	1\1	1\1	0\0	1\1	0\0		0\0	1\1	1\1	0\0	1\1	0\1
8	Chr8		2238647	2238742		DEL		AGCTCTGCCTTTGCTTGTGA	60.18	20		GAACGGTACTTGTCTCCCTCA	59.11	21		501		1\1	0\0	0\0	0\0	0\0	0\0		.\.	0\0	0\0	0\0	0\0	0\0
9	Chr7		7988633	7988737		DEL		TCTGCTTTCCTTTTGTCAACAACA	59.78	24		TGAGGCTCGAGAATGAGAGAC	58.98	21		511		0\0	0\0	0\0	1\1	1\1	0\0		0\0	0\0	0\0	1\1	1\1	0\0
10	Chr2		4734597	4734707		DEL		AATTGCGATTCCCCTCTCCC	59.82	20		GCTGAACGAAGGAGAGCACT	60.04	20		502		0\0	1\1	1\1	1\1	1\1	0\0		0\0	1\1	1\1	1\1	1\1	1\1
11	Chr5		10406293	10406399		DEL		AAAACGACCCACACCACAAA	58.45	20		AGAAGACCAAGACTTTTCGCCA	60.16	22		502		1\1	1\1	0\0	0\0	0\0	0\0		1\1	1\1	0\0	0\0	0\0	0\0
12	Chr8		18226950	18227057		DEL		GGTGGTGGGTGAGTTGTGAA	60.11	20		GCCAATCTAAGGTAAAGCCCA	57.99	21		530		0\0	1\1	0\0	0\0	1\1	1\1		0\0	1\1	0\0	0\0	1\1	0\1
13	Chr1		10018362	10018468		DEL		GGATGAGGGTATCGGCGTC	59.71	19		CCAGTTGCCATTGTGGAGGA	60.25	20		526		0\0	1\1	0\0	0\0	0\0	0\0		0\0	1\1	0\0	0\0	0\0	0\0
14	Chr1		47006430	47006536		DEL		ACACCCCATAGATGCACTGC	60.11	20		TTCTGGGCAGTGGTTTGTGT	60.03	20		519		1\1	0\0	0\0	0\0	0\0	0\0		1\1	0\0	0\0	0\0	0\0	0\0
15	Chr6		8024549	8024655		DEL		TGTCTTGTTGTGCCTGGACA	59.75	20		ATTCACCTGGATTGCAGCCT	59.67	20		525		0\0	1\1	0\0	0\0	0\0	0\0		0\1	1\1	1\1	0\0	1\1	1\1
16	Chr3		27780611	27780718		DEL		GGCTTTCCTGTTATGATGGGC	59.32	21		ACCAACAAACTCAGAAGAAGTGA	58.16	23		503		0\0	0\0	0\0	1\1	0\0	0\0		0\0	0\0	0\0	0\1	0\0	0\0
17	Chr6		17795968	17796075		DEL		CAGCCCACAACGCTCTCTTA	60.04	20		CCTGGAGATCGAAGCTTGGG	60.18	20		526		0\0	1\1	0\0	1\1	0\0	0\0		0\0	1\1	0\0	1\1	0\0	0\0
18	Chr7		16117324	16117431		DEL		GGCCTGCAGATATTGTTGGG	58.96	20		ACACTTTGGAAACATACCCCCT	59.55	22		526		0\0	1\1	0\0	0\0	0\0	0\0		0\0	1\1	0\0	0\0	0\0	0\0
19	Chr8		3431458	3431566		DEL		TTGATCCCATTCGGCCTTCG	60.46	20		TGCTTTGTCGGAACTCCTCC	59.97	20		507		0\0	0\0	1\1	0\0	0\0	0\0		0\0	0\0	1\1	0\0	0\0	0\0
20	Chr2		4894883	4894989		DEL		TGCCCAAACTGAACTAACACG	59.06	21		GCCTCAGGACATGGTGGTTT	60.25	20		540		0\0	0\0	0\0	1\1	0\0	0\0		0\0	0\0	0\0	1\1	0\1	0\0
21	Chr3		27776938	27777047		DEL		GGGTGTGGGTGGTCAAAAGA	60.11	20		AGCAAACCAAAGTAGGCCCA	59.81	20		511		0\0	0\0	0\0	1\1	0\0	0\0		0\0	0\0	0\0	1\1	0\0	0\0
22	Chr2		13860637	13860747		DEL		CCCGAACCGTTAGAGTATAGAGG	59.5	23		GCGCCTCCTAAAAACACAACA	59.66	21		543		0\0	0\0	0\0	1\1	0\0	0\0		0\0	0\0	0\0	1\1	0\0	0\0
23	Chr8		4075941	4076051		DEL		ACAAGGCCCACAAAACTCTT	57.84	20		ACGACTGTGATGGCTACTGG	59.47	20		510		0\0	0\0	1\1	0\0	0\0	0\0		0\0	0\0	1\1	0\0	0\0	0\0
24	Chr8		4256493	4256605		DEL		TGCAACAAGCCTTGGATGCT	60.83	20		GCCCAATCAAGAACCAAGCA	59.03	20		560		0\0	.\.	1\1	0\0	0\0	0\0		0\0	.\.	1\1	0\0	0\0	0\0
25	Chr6		7315438	7315551		DEL		CGCTTCTTTGCCCCATTAGC	59.9	20		ACCCTTCAAGAAAGCCTGACA	59.51	21		509		0\0	0\0	0\0	0\0	1\1	0\0		0\0	0\0	0\0	0\0	1\1	0\0
26	Chr7		11587511	11587624		DEL		GGACAAAAGCGGGGTAGGAA	59.96	20		CCACAAGCCTCTCAAGCCAA	60.54	20		552		1\1	1\1	.\.	0\0	0\0	0\0		1\1	1\1	.\.	0\0	0\0	0\0
27	Chr8		3522861	3522974		DEL		GCGAACCGAACAGATTGTGG	59.83	20		TGGTGACAATTTGCCTCGAT	57.8	20		533		0\0	0\0	1\1	0\0	0\0	0\0		0\0	0\0	1\1	0\0	0\0	0\0
28	Chr8		18418171	18418285		DEL		AAGCGTGTGATTTTGTGGCA	59.26	20		GTGCAAGCTAGAAGGCTGGT	60.32	20		561		1\1	0\0	0\0	0\0	0\0	0\0		1\1	0\0	0\0	0\0	0\0	0\0
29	Chr8		18418171	18418285		DEL		AAGCGTGTGATTTTGTGGCA	59.26	20		GTGCAAGCTAGAAGGCTGGT	60.32	20		561		1\1	0\0	0\0	0\0	0\0	0\0		1\1	0\0	0\0	0\0	0\0	0\0
30	Chr3		1843300	1843415		DEL		CCGAAAACCATACGCAACCG	60.18	20		TCCTCCCAAGCTCATTTGGT	58.92	20		513		1\1	1\1	0\0	0\0	0\0	1\1		1\1	1\1	0\0	0\0	0\0	1\1
31	Chr2		28915808	28915925		DEL		CGAGACCATGGAGCACTACC	59.9	20		TCCATACGCTTTGCAGTGGT	59.96	20		575		1\1	1\1	1\1	0\0	1\1	1\1		1\1	1\1	1\1	0\0	1\1	1\1
32	Chr7		12710158	12710275		DEL		CGGACCGCTTGATTGACCTA	59.83	20		ATGGCAGATGGCTCCTTTCC	60.11	20		525		1\1	1\1	0\0	0\0	0\0	0\0		1\1	1\1	0\0	0\0	0\0	0\0
33	Chr2		17585693	17585810		DEL		CCCTTTGCTATCCACTCCCC	59.82	20		CACAAAACAAAGTACGGTCATGGA	59.96	24		579		1\1	0\0	0\0	1\1	0\0	0\0		1\1	0\0	0\0	1\1	0\1	0\0
34	Chr4		2461435	2461551		DEL		AGCGTGACCATAACCAGAGC	60.11	20		AGACATCGAGATGGGACCCA	60.03	20		512		1\1	0\0	1\1	0\0	0\0	0\0		1\1	0\0	1\1	0\0	0\0	0\1
35	Chr2		5972917	5973036		DEL		GCACGTTTGGTAGCTAAAGGTTAC	60.38	24		TGCCCATTGAGGAGAGGAGT	60.25	20		571		1\1	0\0	0\0	0\0	0\0	0\0		1\1	0\0	0\0	0\0	0\0	0\0
36	Chr3		28526574	28526693		DEL		ACAGGCAGCCTTAAGTGCTT	59.89	20		CAAGTGTCTGTTGGCCCTCT	59.89	20		534		0\0	1\1	0\0	1\1	0\0	0\0		0\0	1\1	0\0	1\1	0\0	0\0
37	Chr8		10172803	10172923		DEL		TCAAACCTGGGAGCAAATGGA	59.85	21		CTGGTTTGGCAATCTGTGGG	59.4	20		579		1\1	1\1	1\1	1\1	1\1	0\0		1\1	1\1	1\1	1\1	1\1	0\0
38	Chr4		15309848	15309968		DEL		CTGCTCAAAAACAGGCACCC	59.97	20		CGTGTTATGCCTGAAGGGGT	60.04	20		577		1\1	1\1	0\0	0\0	0\0	0\0		1\1	1\1	0\0	0\0	0\0	0\1
39	Chr7		3832350	3832471		DEL		TACAGCACCTAAGCCAAGCT	59.02	20		ACACCATTGTTGCACCTAGT	57.34	20		505		0\0	1\1	0\0	0\0	.\.	0\0		0\0	1\1	0\0	.\.	0\0	0\0
40	Chr8		13979234	13979355		DEL		TTGACTGGGAGAACTGAGCT	58.28	20		AGGCAAGGTCCTGGATTTGA	58.92	20		522		1\1	0\0	0\0	0\0	0\0	0\0		1\1	0\0	0\0	0\0	0\0	1\1
41	Chr1		26435234	26435356		DEL		TGTTCACCCCATGTTCTAAGCT	59.62	22		GAGCCTACCTCTTTAAAATTTGCGT	60.11	25		500		1\1	1\1	0\0	0\0	0\0	1\1		1\1	1\1	0\0	0\0	0\0	1\1
42	Chr2		5667809	5667931		DEL		GATTGTGTGTTGACAGCGGC	60.39	20		TGAGGACCTTTTATGGCCTACT	58.54	22		600		0\0	1\1	0\0	0\0	0\0	0\0		0\0	1\1	0\0	0\0	0\0	0\0
43	Chr2		2405580	2405702		DEL		CTGATCCACCATCCTGTCCA	58.79	20		CCAAAAAGGACATCACGCCG	60.11	20		594		0\0	0\0	0\0	1\1	0\0	0\0		0\0	0\0	0\0	1\1	1\1	0\0
44	Chr2		20290692	20290815		DEL		GAAGACGACTGGCATCACCT	59.75	20		TGCAAGTTTTCGGGGTCCAT	60.18	20		590		0\0	.\.	0\0	1\1	0\0	0\0		0\0	.\.	0\0	1\1	0\0	0\0
45	Chr6		23386218	23386341		DEL		CCCCCGGTGGAATACAAAAGA	60	21		GAGTAAACGAAGTGCGCGAC	59.91	20		596		1\1	0\0	0\0	0\0	0\0	0\0		1\1	0\0	0\0	0\0	0\0	0\0
46	Chr8		4790938	4791063		DEL		AAAGCTCGCCCAAGGTATCC	60.11	20		TCTTGCCCATTATGCCCACT	59.37	20		609		0\0	1\1	0\0	1\1	1\1	1\1		0\0	1\1	0\0	1\1	1\1	1\1
47	Chr3		4577735	4577860		DEL		CTCTGGTACCGCATGAACGT	60.11	20		TATCTTCCCCAACCCCCAGA	59.58	20		570		0\0	1\1	0\0	1\1	1\1	0\0		0\0	1\1	0\0	1\1	1\1	0\1
48	Chr4		15023530	15023631		DEL		TGAATTGTGGGTCCGTGCTT	60.18	20		ATTCCCAACGGGTACGAACC	60.04	20		540		0\0	0\0	0\0	1\1	0\0	0\0		0\0	0\0	0\0	1\1	0\1	0\0
49	Chr6		2902627	2902750		DEL		TTGGGCTTCAATTTTGGGCC	59.6	20		TGTTTTATTGCCGTGCCGTG	60.04	20		612		0\0	0\0	0\0	0\0	1\1	1\1		0\0	0\0	0\0	0\0	1\1	1\1
50	Chr6		9036386	9036512		DEL		TCAATGGGAAAAATTGCAGTCCT	59.1	23		GATGGTTTACCCTAGCGCCA	59.82	20		555		0\0	1\1	0\0	0\0	0\0	0\0		0\0	1\1	0\0	0\0	0\0	0\0
51	Chr6		21479999	21480125		DEL		ACGCAAAACATACGTCGTGA	58.51	20		CCTCATTGACACAACACGCA	59.06	20		630		0\0	1\1	0\0	0\0	0\0	0\0		0\0	.\.	0\0	0\0	0\0	0\0
52	Chr6		15751108	15751235		DEL		TGTGTCGAACAGCGTTTCCA	60.46	20		GGGCTGCCTTTTGTTTCTGG	59.97	20		582		0\0	0\0	1\1	0\0	0\0	0\0		0\0	0\0	0\0	0\0	0\0	0\0
53	Chr3		4759689	4759818		DEL		GCACAGTCGCTCCATCACTT	60.67	20		GAGTTCCTGGGACTGCAACA	59.89	20		644		0\0	.\.	0\0	1\1	1\1	0\0		0\0	.\.	0\0	1\1	1\1	0\0
54	Chr6		7904431	7904560		DEL		CCCCTTCCCCAATATCACGT	59.16	20		TTCCAGTGGTGGCTCTTGAC	59.89	20		605		1\1	1\1	0\0	1\1	1\1	1\1		1\1	1\1	0\0	1\1	1\1	1\1
55	Chr8		15868994	15869123		DEL		GGAAACCGGTAGTTGTGGGT	59.89	20		GAGGCCCCTCATCAAACGAA	60.04	20		528		1\1	1\1	0\0	0\0	0\0	0\0		1\1	1\1	0\0	0\0	0\0	0\0
56	Chr2		4236038	4236169		DEL		AGCTCATTCAATGGCCCACA	59.96	20		ATGAGCTGGAGCCAAGCATT	60.03	20		653		0\0	.\.	0\0	1\1	1\1	0\0		0\0	.\.	0\0	1\1	1\1	0\0
57	Chr2		11579290	11579421		DEL		GCTCCTATTGCCGACAAACC	59.27	20		TTCATCTCCGCGGCCATTT	60.08	19		638		0\0	1\1	0\0	0\0	0\0	0\0		0\0	1\1	0\0	0\0	0\0	0\0
58	Chr5		6262159	6262291		DEL		TGCTCTGACCCCAAATTCCC	59.96	20		GTTGCAGCCTTGTTGTCTGG	59.97	20		646		1\1	1\1	0\0	0\0	0\0	0\0		1\1	1\1	0\0	0\0	0\0	0\0
59	Chr6		327494	327631		DEL		GGGCTGAAGCTATTGGCCTT	60.4	20		TGTGGGTGTTTGGGACGAAA	60.03	20		643		1\1	1\1	1\1	0\0	1\1	1\1		0\1	1\1	1\1	0\0	0\0	1\1
60	Chr3		1390386	1390519		DEL		GTCCTGGTGACTAACGACCG	60.11	20		TCCAAGTGCTACGCGTTCTT	59.97	20		659		1\1	1\1	0\0	0\0	0\0	0\0		1\1	1\1	0\0	0\0	0\0	0\0
61	Chr6		3934531	3934664		DEL		GTAGCGCCTTTGAAACCAGC	60.11	20		TCTCCTCCCTGGTTGTGTCT	59.81	20		601		0\0	1\1	0\0	0\0	0\0	0\0		0\0	1\1	0\0	0\0	0\0	0\0
62	Chr8		6595204	6595338		DEL		CCCACTTTCCTACCATTTGCAAG	60.06	23		GACATTCCATGCCTCCTCCA	59.45	20		507		1\1	0\0	0\0	0\0	0\0	0\0		0\0	0\0	0\1	0\1	1\1	0\0
63	Chr3		7298250	7298386		DEL		AACATCACCAGGCTCAAGGA	58.93	20		AAGAGCAGTTGGAGCAGAGG	59.68	20		655		0\0	0\0	1\1	1\1	1\1	0\0		0\0	0\0	1\1	1\1	1\1	0\0
64	Chr8		4212057	4212193		DEL		CCAAGTTCTGGGGTTGACCA	59.82	20		GCCTCTTGCCATCTCGAAGT	60.11	20		636		0\0	0\0	1\1	0\0	0\0	0\0		0\0	0\0	1\1	0\0	0\0	0\0
65	Chr3		4003537	4003674		DEL		TGCCAGAGTTCAAGTGGGTG	60.18	20		TGTGGGGCCTGGGTATCTTA	59.95	20		531		0\0	0\0	0\0	1\1	1\1	0\0		0\0	0\0	0\0	1\1	1\1	0\0
66	Chr8		17872803	17872940		DEL		AGCTGCATTTTCCTGAGGGG	60.32	20		TTTAAACAAGTTGCGCGCCA	59.9	20		681		0\0	0\0	0\0	1\1	0\0	0\0		0\0	0\0	0\0	1\1	0\0	0\0
67	Chr4		4638230	4638378		DEL		AGTCTACGGCTAGATGGGCA	60.11	20		TGTCACGCCCACATGAGAAT	59.68	20		646		0\0	0\0	0\0	1\1	0\0	0\0		0\0	1\1	0\0	1\1	0\0	0\0
68	Chr2		604574	604714		DEL		AATGGCCATTCCTGCATCCA	60.03	20		CCCTCTCAGCTTCAGACAGC	60.11	20		600		1\1	0\0	0\0	0\0	0\0	0\0		1\1	0\0	0\0	0\0	0\0	0\0
69	Chr2		19225252	19225397		DEL		TAAACCCACAAGGCCCAACC	60.47	20		TGGGATTCGTTGTGCTTGATG	59.19	21		578		0\0	1\1	0\0	1\1	0\0	0\0		0\0	1\1	0\0	1\1	0\0	0\1
70	Chr3		24823022	24823166		DEL		CGGTCAAACAAAGCCCAACA	59.54	20		ACCGAGTCAAGTTTCAGGGT	58.87	20		711		0\0	1\1	1\1	1\1	1\1	1\1		0\0	1\1	1\1	1\1	1\1	1\1
71	Chr4		25899410	25899554		DEL		TGTTCAAGGGGATGAAGCGT	59.6	20		CCTACTATGAAGCGCATCGGA	59.73	21		659		1\1	1\1	0\0	.\.	0\0	0\0		1\1	1\1	0\0	.\.	0\0	0\0
72	Chr8		6602906	6603051		DEL		TGGGAGCAACCAGACCTACA	60.47	20		AGAGACACTAGCTGATGAGGGA	59.76	22		687		0\0	0\0	1\1	0\0	0\0	0\0		0\0	0\0	0\1	0\1	0\0	0\0
73	Chr1		9067386	9067532		DEL		TGCTTTGGGTTGGTTGAGGA	59.74	20		GCCGACATTGCAGAAAAGCA	60.04	20		582		1\1	0\0	0\0	0\0	0\0	0\0		1\1	0\0	0\0	0\0	0\0	0\0
74	Chr1		47013549	47013695		DEL		AGACGTGCATCCCGTTTTCT	59.97	20		TTGTAACAACGTGGGCTGGG	60.82	20		697		1\1	1\1	0\0	0\0	0\0	0\0		1\1	1\1	0\0	0\0	0\0	0\1
75	Chr2		19649094	19649247		DEL		TGAAGCCATACGAACCCACA	59.31	20		TCGAAGGTGGGAAATGGGTT	59.23	20		729		1\1	0\0	0\0	0\0	0\0	0\0		0\1	0\0	0\0	0\0	0\0	0\0
76	Chr7		14626704	14626853		DEL		ACCTCATGATATGTATGTACCTTCCG	60.07	26		GGCTCCTGATTTTGACTGTGC	59.8	21		602		0\0	0\0	0\0	0\0	1\1	0\1		0\0	0\0	0\0	0\0	1\1	0\1
77	Chr1		45447227	45447377		DEL		AGTCCGCTCTCACACATTGC	60.67	20		TGGTGGGTTAACTCGAACTCT	58.68	21		681		0\0	1\1	0\0	0\1	0\0	0\0		0\0	1\1	0\0	0\1	0\0	1\1
78	Chr8		4796345	4796496		DEL		AGAGGGATTATCGCAGGAGT	57.61	20		CGCTGTCCTTCTTTCCCCAA	60.25	20		672		0\0	0\0	1\1	0\0	0\0	0\0		0\0	0\0	1\1	0\0	0\0	0\0
79	Chr8		10991623	10991775		DEL		ACGGTTGTCTGACAGGTTCC	59.89	20		GGCATACGATGAGCTCCCAA	59.89	20		685		0\0	1\1	1\1	0\0	0\0	1\1		0\0	1\1	1\1	0\0	0\0	1\1
80	Chr8		9547440	9547593		DEL		CACGCCTTGGTGAACATTGT	59.33	20		CTTGTGGGCCTGTAGCTTCA	59.96	20		652		0\0	0\0	0\0	1\1	0\0	0\0		0\0	0\0	0\0	1\1	0\0	0\0
81	Chr8		4276795	4276948		DEL		AGGCTATGCATTTGTCTTGATTTGA	59.58	25		TGACAACATTTGCTCAAATTTGCA	59.13	24		717		0\0	0\0	1\1	0\0	0\0	0\0		0\0	0\0	1\1	0\0	0\0	0\0
82	Chr2		4904163	4904317		DEL		ACTTGTTTTCGGTGGGGTGT	60.03	20		CACCCACCAATCCTCTTCCC	60.03	20		588		0\0	1\1	1\1	0\0	0\0	1\1		0\0	1\1	1\1	0\0	0\0	1\1
83	Chr8		22012097	22012253		DEL		AAAAGGGTTGAGGCCTGAGG	59.89	20		CGACCCTTGTTTTGTGCTCC	59.69	20		767		1\1	0\0	1\1	0\0	1\1	1\1		1\1	0\0	1\1	0\0	1\1	1\1
84	Chr2		29200990	29201146		DEL		TGGTGGCGGTGAGAAGAATT	59.6	20		ACTCTCATTTTTCTCCCCGCT	59.37	21		704		0\0	1\1	0\0	0\0	0\0	0\0		0\0	1\1	0\0	0\0	0\0	0\0
85	Chr5		2465371	2465527		DEL		CAGTCTTCGCTCGCCACTAT	59.9	20		AGGTGATGTGATGATGCGGA	59.17	20		642		1\1	0\0	0\0	0\0	0\0	0\0		1\1	0\0	0\0	0\0	0\0	0\0
86	Chr2		28876873	28877031		DEL		TTTGTGGTTTGAGCAGCTGC	59.9	20		CAAAAGTGGAATTGGCGGCA	59.97	20		676		0\0	0\0	0\0	1\1	0\0	0\0		0\0	0\0	0\0	1\1	0\0	0\0
87	Chr4		1646810	1646967		DEL		AAGGACAAGCTCCAGTTGCA	59.82	20		AAAGACAAACCGTTGACGCG	59.97	20		738		1\1	0\0	0\0	0\0	0\0	0\0		1\1	0\0	0\0	0\0	0\0	0\0
88	Chr4		212273	212430		DEL		GCCTTTGCTGCTTCACCTTC	60.04	20		GTAGGGAGCTTCCACACACC	60.04	20		545		1\1	0\0	0\0	0\0	0\0	0\0		1\1	0\0	0\0	0\0	0\0	0\0
89	Chr5		10031459	10031616		DEL		CAGGCCACCGAGTGTTTTTG	59.97	20		TGCAGAGCACGTGAGGAAAT	59.96	20		717		.\.	1\1	0\0	0\0	0\0	0\0		.\.	1\1	0\0	0\0	0\0	0\0
90	Chr8		445751	445908		DEL		AAGGAAGTTGAGCCACGCAT	60.25	20		TGGCCGCCATTTTTGACAAG	59.97	20		664		1\1	1\1	0\0	1\1	1\1	0\0		1\1	1\1	0\0	1\1	1\1	0\0
91	Chr1		35398490	35398647		DEL		TTGGTCGTCAATGGGTCAGG	59.96	20		CGTTTGACCCTCCCGATTCA	60.04	20		646		0\0	1\1	0\0	0\0	0\0	0\0		0\0	1\1	0\0	0\0	0\0	0\0
92	Chr4		9303056	9303213		DEL		TGGCTCGCCATATAGATGCG	60.11	20		CGCCGACGAATTCCTTCATC	59.42	20		718		0\0	0\0	0\0	0\0	0\0	1\1		0\0	0\0	0\0	0\0	0\0	1\1
93	Chr5		4283646	4283803		DEL		GGACGGCTACCTTTCCATCC	60.18	20		ATTGCAGGGAATGGCGTAGT	59.74	20		767		1\1	0\0	0\0	0\0	0\0	0\0		1\1	0\0	0\0	0\0	0\0	0\0
94	Chr1		29962995	29963153		DEL		AGCGTCGCTACTTGATAGGC	59.97	20		TGCCGGTAGTGACTGATTCG	59.83	20		503		0\0	1\1	1\1	1\1	1\1	0\0		0\0	1\1	1\1	1\1	1\1	0\1
95	Chr6		15658842	15659001		DEL		TAATTGCTCAGACCACGGCC	60.39	20		GGTTGAACTGGCAAAGCTGG	59.97	20		768		0\0	0\0	1\1	0\0	0\0	0\0		0\0	0\0	1\1	0\0	0\0	0\0
96	Chr4		16041245	16041404		DEL		GGGTGCTGGTTATGGGTCATT	60.34	21		GCGCGGTTGTAGTGTTTTTAAA	58.64	22		770		1\1	0\0	0\0	0\0	0\0	0\0		1\1	0\0	0\0	0\0	0\0	0\1
97	Chr2		5781269	5781429		DEL		CACAGGCAGCACATACCTCA	60.04	20		AACATCGCATTGGTGTTGGC	60.04	20		657		1\1	0\0	0\0	1\1	1\1	0\0		1\1	0\0	0\0	1\1	1\1	1\1
98	Chr8		6940260	6940420		DEL		GCTAGGATGGCGGATCAGG	59.71	19		GCTTTGCCCCCTTTGACAG	59.33	19		753		1\1	0\0	0\0	0\0	0\0	0\0		1\1	0\0	1\1	0\0	0\0	0\0
99	Chr8		5789563	5789724		DEL		TCGGGTTACTCACGCTAGGA	60.04	20		ATACCCATCCCCCATTTCGC	59.89	20		697		0\0	0\0	0\0	0\0	0\0	1\1		0\0	0\0	0\0	0\0	0\0	1\1
100	Chr1		30418172	30418333		DEL		ACAGCTTTGCCACTGGAGAA	59.82	20		CTGGGCCCATCAAGTCTCAG	60.11	20		685		1\1	0\0	0\0	0\0	0\1	1\1		1\1	0\0	0\0	0\1	0\1	1\1
101	Chr8		16612702	16612865		DEL		TAGCGAGACCTCCGGTTGTA	60.04	20		GCGTTTGTGTTTTGGGCCTA	59.61	20		789		1\1	0\0	1\1	1\1	0\0	1\1		1\1	0\0	1\1	1\1	0\0	1\1
102	Chr8		21624999	21625160		DEL		AGTGTATGACTGGGCAATTGT	57.56	21		CGCAGAGCAGGTATGTTGGA	60.11	20		544		1\1	0\0	0\0	1\1	0\0	0\0		1\1	0\0	0\0	1\1	0\0	0\0
103	Chr5		3050132	3050295		DEL		TGGGTGATGTGTTTGCCCTT	60.11	20		GGGAGATAGGCAATCCGACC	59.68	20		677		1\1	1\1	0\0	0\0	0\0	0\0		1\1	1\1	0\0	0\0	0\0	0\0
104	Chr7		6948321	6948485		DEL		GCACGATCTCCTTATGCCCA	59.89	20		TCTGCTGGCTGATTTCTGCT	59.67	20		671		1\1	0\0	0\0	0\0	0\0	0\0		1\1	0\0	0\0	0\0	0\0	0\0
105	Chr2		12358513	12358677		DEL		GCCTCACGTCCTTCCTGAAC	60.67	20		GCCCGGATCAGAAGCTTCTA	59.25	20		769		0\0	0\0	0\0	1\1	0\0	0\0		0\0	0\0	0\0	0\0	0\0	0\0
106	Chr5		4158039	4158203		DEL		CGTGTGTCTGCAGTTGTTGG	59.97	20		CACTGCACTGCCAAGCTTTT	59.9	20		532		1\1	0\0	0\0	0\0	0\0	0\0		1\1	0\0	0\0	0\0	0\0	0\0
107	Chr8		8442515	8442680		DEL		TGGAAGCCCTGGAATTCGTT	59.6	20		GGGAGGTACGGTACATGTACAT	59.04	22		777		0\0	1\1	0\0	0\0	1\1	0\0		0\0	1\1	0\0	0\0	1\1	0\0
108	Contig64END_pilon.1		52408	52574		DEL		TCCATAGTTCAAGGGGTTGGA	58.36	21		TGGGTACATCATAGTGGGAGGA	59.75	22		732		0\0	0\0	.\.	1\1	1\1	0\0		0\0	0\0	.\.	1\1	1\1	0\0
109	Chr8		15118222	15118388		DEL		GCACTCGCAGTCTTTTCACG	60.11	20		TCTTGACAGCACGTTCGGTC	60.6	20		783		0\0	0\0	1\1	0\0	0\0	0\0		0\0	0\0	.\.	0\0	0\0	0\0
110	Chr2		12004314	12004484		DEL		AGAAAGTTTGCATGTCGTCGT	58.79	21		GCTACAAAACCAAGCCCTGC	60.04	20		844		1\1	0\0	0\0	0\0	0\0	0\0		1\1	0\0	0\0	0\0	0\0	0\0
111	Chr6		3929470	3929640		DEL		GAGTGGGTCTGCGATGAGAG	59.9	20		GTGTTGTGTCGCTGCTCAAG	60.04	20		808		0\0	1\1	0\0	0\0	0\0	0\0		0\0	1\1	0\0	0\0	0\0	0\0
112	Chr5		5048589	5048761		DEL		ATTCTCAGCGGCACTAGCTC	59.9	20		TGCGACCTGTTTGCAAGATC	59.13	20		802		1\1	1\1	1\1	0\1	1\1	1\1		1\1	1\1	1\1	0\1	1\1	1\1
113	Chr8		1041950	1042126		DEL		CTGCCTTGGACGAGTGGAAT	60.04	20		AAAAATTCGATGCCCGTGCC	60.11	20		536		0\0	1\1	0\0	0\0	0\0	1\1		0\1	1\1	0\0	0\0	0\0	1\1
114	Chr4		25360595	25360774		DEL		CACCCGAGTTTGAATCCCCA	59.96	20		GCTATAACTGCACCGGTCCA	59.82	20		780		1\1	0\0	0\0	0\0	0\0	0\0		1\1	0\0	0\0	0\0	0\0	0\0
115	Chr6		9008790	9008970		DEL		TCACCCAACTTTGCTTCCCA	59.74	20		TTTGTCCTCACCTCTCGTGC	59.97	20		593		0\0	1\1	0\0	0\0	0\0	0\0		0\0	1\1	0\0	0\0	0\0	0\0
116	Chr1		4611433	4611614		DEL		TGGCGGCTCATCAATTAAGA	57.29	20		TGCTCTGCATTTGTCCCCAA	60.18	20		753		0\0	1\1	0\0	0\0	0\0	0\0		0\0	1\1	0\0	0\0	0\0	0\0
117	Chr3		2530893	2531075		DEL		GCAGGTGTGGGCTTTGAGTA	60.25	20		TATTCGTGCACGTCCACCTC	60.11	20		903		0\0	1\1	0\0	0\0	0\0	0\0		0\0	1\1	0\0	0\0	0\0	0\0
118	Chr7		13293362	13293547		DEL		CCTTTGGCGTCCTACCTCAG	60.11	20		GCTCTTGTCGATCGCGTTTG	60.25	20		643		0\0	1\1	0\0	1\1	0\0	0\0		0\0	1\1	0\0	1\1	0\0	0\0
119	Chr8		12210971	12211156		DEL		CAAATAGCTGACTGGGCCCT	59.74	20		GTGGCCTGATTTTTGGGTGG	59.68	20		774		0\0	0\0	0\0	0\0	0\0	1\1		0\0	0\0	0\0	0\0	0\0	1\1
120	Chr7		8013875	8014060		DEL		AGGGTATGGGCCTAGTGGAG	60.1	20		TTCGCTACGTGTCACTTGCT	59.97	20		848		0\0	0\0	0\0	1\1	0\0	0\0		0\0	0\0	0\0	0\1	0\0	0\1
121	Chr8		3611512	3611698		DEL		CCTCTGTGAAGGCCCATGAG	60.11	20		AATGTCCGACAGCAGACCAG	60.04	20		912		0\0	0\0	1\1	0\0	0\0	0\0		0\0	0\0	1\1	0\0	0\0	0\0
122	Chr5		11261627	11261815		DEL		GTCAAGCCGACGAGCTAAGT	60.11	20		TCATGATGTCGCCGTGCATA	59.9	20		916		0\0	1\1	1\1	0\0	0\0	0\0		0\0	1\1	1\1	0\0	0\0	0\0
123	Chr8		10354416	10354604		DEL		CCCTCATCCTCCGAACTGAG	59.25	20		GTGAATGGTACTACCGGCGT	59.83	20		801		0\0	1\1	1\1	0\0	0\0	0\0		0\0	1\1	1\1	0\0	0\0	1\1
124	Chr4		25054790	25054980		DEL		GGGACCGGTTGGATCAAACT	59.96	20		TGTGAGTAACCCGCAACCTC	59.97	20		856		0\0	0\0	0\0	1\1	0\0	0\0		0\0	0\0	0\0	1\1	0\1	0\0
125	Chr2		22473296	22473487		DEL		CCCCCTCCCCTTCCTAACTT	60.25	20		ATTGCTATGGTGGCCGTGAA	60.03	20		770		0\0	1\1	1\1	1\1	1\1	1\1		0\0	.\.	1\1	1\1	1\1	1\1
126	Chr8		8966120	8966312		DEL		TCTGTTGTCGTGGTTGCAGT	60.11	20		GCGTCAGGAATGCCAATGTC	59.9	20		880		0\0	0\0	0\0	0\0	0\0	1\1		0\0	0\0	0\0	0\0	0\0	1\1
127	Chr3		6959809	6960002		DEL		AGGCATAAAGGTCGTCAGCC	60.11	20		GGACACGCGAGCTGAATTTG	60.18	20		785		0\0	1\1	0\0	0\0	0\0	0\0		0\0	1\1	0\0	0\0	0\0	0\0
128	Chr3		16011084	16011277		DEL		TTTGCATCTCCCTCACCACC	59.96	20		GGACTTTCGCCAGGGCAATA	60.39	20		724		1\1	0\0	0\0	0\0	0\0	0\0		1\1	0\0	0\0	0\0	0\0	0\0
129	Chr4		15000688	15000881		DEL		CCAAGGAGAGATGACAGCGG	60.18	20		AGGTTCATACACACGTTGGCA	60.2	21		930		1\1	0\0	0\0	0\0	0\0	0\0		1\1	0\0	0\0	0\0	0\0	0\0
130	Chr6		4162514	4162707		DEL		TACAGATGACAACGGGCAGG	59.75	20		CCTACGTGACATGCCAAGGT	60.04	20		842		0\0	1\1	0\0	0\0	0\0	0\0		0\0	1\1	0\0	0\0	0\0	0\0
131	Chr8		11970046	11970239		DEL		AGAGAGAGAGCTCAGGGGTG	60.03	20		TTCATTTTAAGTGGCGCGGC	60.11	20		823		0\0	0\0	0\0	0\0	0\0	1\1		0\0	0\0	0\0	0\0	0\0	0\0
132	Chr6		534159	534344		DEL		GCATGAGCTGAGCAATCTGC	59.97	20		GCCAATCAATCTAACCCACATCG	60	23		943		0\0	1\1	0\0	1\1	1\1	0\0		0\0	1\1	0\0	1\1	1\1	0\0
133	Chr1		6358766	6358960		DEL		TGGGTAGGGCTCGAACCATA	60.03	20		ACAGGGGAGAAGGCTGAGAT	59.96	20		750		0\0	1\1	0\0	0\0	0\0	0\0		0\0	1\1	0\0	0\0	0\0	0\0
134	Chr2		21277037	21277232		DEL		TGGGCATGGAGGAAGAGAGA	59.96	20		TCCCCAAAGCACACGTTACA	59.82	20		772		0\0	1\1	0\0	0\0	0\0	0\0		0\0	0\0	0\0	0\0	0\0	0\0
135	Chr7		19619274	19619471		DEL		GTCTTCCTCTCCTAAGACGCA	58.91	21		TTGGGACCCGCCAATTCTAG	59.75	20		671		0\0	0\0	1\1	1\1	1\1	0\0		0\0	0\0	1\1	1\1	1\1	0\0
136	Chr6		10949345	10949549		DEL		TCTTCTTCCGGTTGGTGCAA	59.82	20		ACCGCAAATGAGACACAGGT	59.89	20		625		0\0	1\1	0\0	0\0	0\0	0\0		0\0	1\1	0\0	0\0	0\0	0\0
137	Chr6		23539148	23539347		DEL		ACACAAGAAGCACCATGGGT	59.81	20		AGTTGTGCCTTTGGTGGTGA	60.03	20		892		0\0	0\0	1\1	0\0	0\0	0\0		0\0	0\0	1\1	0\0	0\0	0\0
138	Chr1		605142	605345		DEL		GGAATCTGAACTTGGGCCGA	60.04	20		AGGAAAGGGCTGCCAGATTC	60.03	20		612		1\1	1\1	1\1	0\0	1\1	1\1		1\1	1\1	0\1	0\0	1\1	1\1
139	Chr6		24883080	24883283		DEL		GGAACAAACTGGCTGCCAAG	59.97	20		GGTCCATCTTGCCTTCACCT	59.67	20		907		1\1	1\1	0\0	0\0	0\0	0\0		1\1	1\1	0\0	0\0	0\0	0\0
140	Chr8		17867178	17867381		DEL		AGACCCCGAACGCAGAAAAT	59.96	20		ACATGCAACTCTCTCTGGCC	60.04	20		911		0\0	0\0	0\0	1\1	0\0	0\0		0\0	0\0	0\0	1\1	0\0	0\0
141	Chr2		3596779	3596980		DEL		CGAACACCTTTAGCTTGCCG	59.83	20		CCACCACGACTTGCACAAAG	59.97	20		753		0\0	0\0	0\0	1\1	0\0	1\1		0\0	0\0	0\1	1\1	0\0	1\1
142	Chr3		6909910	6910114		DEL		GAGAAGTGAGGCCGAGAAGG	59.83	20		TCTTTCCAACAACCTCTTCAACC	59.05	23		829		1\1	0\0	0\0	0\0	0\0	0\0		1\1	0\0	0\0	0\0	0\0	0\0
143	Chr6		1524564	1524768		DEL		ACTCGCTCAACTGTGGGAAG	59.97	20		CCAAGCTACTCAAGAGCGCT	60.11	20		550		0\0	0\0	0\0	1\1	1\1	0\0		0\0	0\0	0\0	1\1	1\1	0\0
144	Chr2		3726701	3726907		DEL		TCGCCACCATCAATTTCCTT	57.79	20		TTGGTTTGGGAGTTCGCCTC	60.54	20		938		0\0	1\1	1\1	1\1	1\1	1\1		0\0	1\1	1\1	1\1	1\1	1\1
145	Chr7		18534498	18534712		DEL		GGGCTCTCGCTTCAAGAAGT	60.04	20		TCATCACCTGAGCGTTGCAT	60.04	20		844		1\1	1\1	0\0	1\1	1\1	0\0		1\1	1\1	0\0	1\1	1\1	1\1
146	Chr8		6135255	6135478		DEL		ACAATTTGGCCACTCCCCAA	60.11	20		ACCATTGAGGCGAAAGAGGG	60.04	20		810		0\0	0\0	1\1	1\1	1\1	0\0		0\0	0\0	1\1	1\1	1\1	0\0
147	Chr3		7278085	7278305		DEL		TATTGATGTTGGCCCGCTGT	60.03	20		CTCAGCTCATGCCCGAATCA	60.18	20		757		0\0	1\1	1\1	1\1	1\1	0\0		0\0	1\1	1\1	1\1	1\1	0\0
148	Chr6		23090738	23090959		DEL		TACCCCTGCCCCTCGAAATA	60.03	20		AAGGAGACGAGGGGAGAGAC	60.03	20		942		0\0	1\1	0\0	0\0	0\0	0\0		0\0	1\1	0\0	1\1	0\0	0\0
149	Chr3		7265142	7265364		DEL		TGGTGAGTCCCCGTAGCATA	60.03	20		GCCAGCCCTACCCATAATCC	59.96	20		894		0\0	1\1	1\1	1\1	1\1	0\0		0\0	1\1	1\1	1\1	1\1	1\1
150	Chr4		2947070	2947292		DEL		GGTGGGCCCGATATTAGCAA	59.89	20		CACTTGGGAGGCTATGGCAA	60.03	20		979		0\0	1\1	1\1	1\1	1\1	1\1		0\0	1\1	1\1	1\1	.\.	1\1
151	Chr5		15980435	15980657		DEL		GCCAAATTGCCAACTATGCCA	60.07	21		AAGTGGTGAGTTCAGAGGCG	59.97	20		1045		0\0	1\1	1\1	1\1	1\1	0\0		0\0	1\1	1\1	1\1	1\1	1\1
152	Chr6		14668809	14669031		DEL		AGAAACATCACGGGTGCCAT	59.96	20		CCGTTGGATTCCGATGGCTA	59.89	20		1016		0\0	1\1	0\0	0\0	0\0	1\1		0\0	1\1	1\1	0\0	0\0	1\1
153	Chr6		20800682	20800904		DEL		ACACGAAGGAAGCAACACGA	60.18	20		GCCCATCCCTACTTGTTGCT	60.03	20		1078		0\0	1\1	0\0	0\0	0\0	0\0		0\0	1\1	0\0	0\1	0\0	0\0
154	Chr6		8831141	8831363		DEL		GAAAACCACCAAGCCCGTTC	59.97	20		CCTACCACTTCTCTCCCGGA	60.03	20		829		0\0	0\0	1\1	1\1	1\1	1\1		0\0	1\1	1\1	1\1	1\1	1\1
155	Chr8		13003690	13003912		DEL		ACGCCGTTTTGTATCCACCT	59.96	20		GCTGTTCTTCCGAGGGTCAA	59.97	20		1017		0\0	1\1	0\0	1\1	1\1	0\0		0\0	1\1	0\0	1\1	1\1	1\1
156	Chr5		2290558	2290781		DEL		ACCAGCACAACCAAGGTGAA	60.03	20		AATTCTCGTCGCCTAAGCCC	60.18	20		1040		1\1	0\0	0\0	0\0	0\0	0\0		1\1	0\0	0\0	0\0	0\0	0\0
157	Chr8		10519535	10519758		DEL		CCTTGGGAATGCCACCTCAT	60.03	20		GGTGCAGGCGTAACTACTGT	60.04	20		777		0\0	1\1	1\1	1\1	1\1	0\0		0\0	1\1	1\1	1\1	1\1	0\0
158	Chr1		39088527	39088754		DEL		CCCACTTCTTCACCCGTTGA	59.89	20		CTCGTCTTCTCTTCCGGCTG	60.18	20		1043		1\1	1\1	0\0	1\1	1\1	1\1		1\1	1\1	0\0	1\1	1\1	1\1
159	Chr6		12101894	12102122		DEL		AGTCCGGCTTGTGTAAGTGG	59.97	20		TTGTCCCCATTCTGAGCCAC	59.96	20		934		0\0	0\0	0\0	0\0	1\1	0\0		0\0	0\0	0\0	0\0	0\0	0\0
160	Chr7		12508103	12508331		DEL		GGATCTGGCTTTCTTGGGCT	60.03	20		ACGACATTGCCATGGTGGAT	60.03	20		722		0\0	0\0	0\0	0\0	1\1	0\0		0\0	0\0	0\0	0\0	1\1	0\0
161	Chr2		28880003	28880235		DEL		TTCTGTCAAACCCATCGGCT	59.6	20		TGGCACCAATGTGTGTGAGA	59.82	20		812		0\0	0\0	0\0	1\1	0\0	0\0		0\0	0\0	0\0	1\1	0\0	0\0
162	Chr8		19443323	19443570		DEL		TCCTCACAGCAATGGCAGAG	60.04	20		GGGAGGGGGTGTCTGGTAAT	60.62	20		1194		0\0	1\1	1\1	1\1	0\0	1\1		0\0	1\1	1\1	1\1	0\0	1\1
163	Chr4		3532443	3532688		DEL		ATATGTGGTTAGGCCCTGCG	59.89	20		ATTGTGTAAGGGACGCGTGT	59.97	20		1160		0\0	0\0	1\1	1\1	1\1	1\1		0\0	0\0	1\1	1\1	1\1	.\.
164	Chr3		18470515	18470760		DEL		GATACTGACGAGTGGCCAGC	60.53	20		ACATCCCCCAGACAAACCAC	59.89	20		961		1\1	0\0	0\0	0\0	0\0	0\0		1\1	0\0	0\0	0\0	0\0	0\1
165	Chr8		11793303	11793556		DEL		CCCAACTGTTTTCGCCAGAC	59.69	20		ATGAAGAGGAGCAGGAGGGT	59.96	20		1197		1\1	1\1	0\0	1\1	1\1	0\0		1\1	1\1	0\0	1\1	1\1	0\0
166	Chr2		21950871	21951146		DEL		GGGTTTGATGGTTTTGGCCC	59.96	20		GCTAGAACCCTGCAGCTCAA	60.04	20		1342		0\0	1\1	1\1	1\1	1\1	1\1		0\0	1\1	1\1	1\1	1\1	1\1
167	Chr3		7097603	7097883		DEL		CAAGTTGGTTCCCAGTGGGT	60.11	20		AGGTCAATGACTGGGCCATG	60.03	20		1243		0\0	1\1	0\0	0\0	0\0	1\1		0\0	.\.	0\0	0\0	0\0	1\1
168	Chr5		11220292	11220574		DEL		TGACGATCTTAAGCCCACCG	59.83	20		TCTAGCTAGCTCTCCCTGCC	60.18	20		1253		1\1	1\1	1\1	0\0	0\0	1\1		1\1	1\1	1\1	0\0	0\0	.\.
169	Chr2		6701092	6701379		DEL		AGTGCATTCTCAAGCATGGT	57.79	20		TACTACCGAACGGCTTGTGC	60.39	20		1180		1\1	1\1	0\0	1\1	1\1	1\1		1\1	1\1	0\0	1\1	1\1	1\1
170	Chr7		11602424	11602711		DEL		AGCTGCTATCATCGACGACG	60.04	20		GCCATTTTGAAGTGCGGTGG	60.67	20		859		1\1	1\1	0\0	1\1	1\1	0\0		1\1	1\1	0\0	1\1	1\1	0\0
171	Chr6		26932914	26933201		DEL		CATCCCCACTTCGTAGCTCC	59.89	20		GAAAGAGACGAAGCTCCCCC	60.11	20		1239		0\0	0\0	1\1	0\0	0\0	0\0		0\0	0\0	1\1	0\0	0\0	0\0
172	Chr8		5829739	5830027		DEL		GGTTCCCGGCTAGGTTTGAA	59.96	20		TACCAGTCTTTGCGGGTCAC	59.97	20		1269		1\1	1\1	1\1	1\1	1\1	0\0		1\1	1\1	1\1	1\1	1\1	1\1
173	Chr8		21625685	21625974		DEL		TCCAACATACCTGCTCTGCG	60.11	20		AAGTCTCGTTTGGAGGGCTG	59.96	20		1064		1\1	0\0	0\0	1\1	0\0	0\0		1\1	0\0	0\0	1\1	0\0	0\1
174	Chr8		4716896	4717189		DEL		TACATTGGGCACTGACGACC	60.04	20		CGAAGGCCACCGATTCTCAT	60.18	20		1382		0\0	1\1	1\1	1\1	1\1	1\1		0\0	1\1	1\1	1\1	1\1	1\1
175	Chr7		19289216	19289725		DEL		CACCGAAGTGCTCCTTAAAGAG	59	22		GCAGCTTTCCTCTTCTCCGT	60.04	20		1010		1\1	1\1	0\0	1\1	1\1	1\1		1\1	1\1	0\0	1\1	1\1	1\1
176	Chr8		14715826	14716369		DEL		CGTTGCTTAAACACATAGAGGTCA	59.31	24		GGTGTAATTACCGCCGTATGG	58.86	21		1078		0\0	0\0	1\1	0\0	0\0	1\1		0\0	1\1	0\0	0\0	0\0	1\1
177	Chr8		4813545	4814100		DEL		CCAACAAAAGGGGTTCTCGC	59.69	20		TTCTCCATTTGCTCCCCCAC	59.96	20		1097		0\0	1\1	0\0	1\1	1\1	1\1		0\0	1\1	0\0	1\1	1\1	1\1
178	Chr6		15414925	15415490		DEL		CCAAGCCCAACCTCTTTCCT	59.89	20		AGGGGAGTACTGGCTTGGAT	59.96	20		1130		0\0	0\0	1\1	0\0	1\1	0\0		0\0	0\0	1\1	0\0	1\1	0\0
179	Chr4		10107317	10107883		DEL		AGCCATTGCACCACTCATGA	59.96	20		GGCCATTCCCACCACAGATT	60.32	20		1122		0\0	0\0	0\0	1\1	1\1	0\0		0\0	0\0	0\1	1\1	1\1	1\1
180	Chr6		19743422	19744002		DEL		CAGAGACACCCGGATGTGAC	60.11	20		CCGGCATTCACTAGGTGTCA	59.75	20		1109		0\0	0\0	0\0	0\0	1\1	0\0		0\0	0\0	0\0	0\0	1\1	0\0
181	Chr8		15128451	15129036		DEL		GGAGAGGGTTTTGGGAGCAA	59.89	20		CGTCAGTGCAGAGACAAATGC	60.14	21		1042		1\1	0\0	1\1	0\0	0\0	0\0		1\1	0\0	1\1	0\0	0\0	0\0
182	Chr6		1633498	1634092		DEL		AGCACTGTTAGCCCCGTTAA	59.31	20		TCTTGGTCATACGTGCACCG	60.39	20		1083		0\0	0\0	0\0	1\1	1\1	0\0		0\0	0\0	0\0	1\1	1\1	0\0
183	Chr8		4810921	4811552		DEL		TGGGTTCGGACGCTCTAGTA	60.04	20		TTGCACGGGTGAAAGTGAGA	59.82	20		1212		0\0	1\1	1\1	1\1	1\1	1\1		0\0	1\1	1\1	1\1	1\1	1\1
184	Chr6		26903487	26904143		DEL		CCATCCCCACACACGTACAA	59.96	20		CCAATCTGTCATGCCATGGC	59.61	20		1214		0\0	0\0	1\1	0\0	0\0	0\0		0\0	0\0	1\1	0\0	0\0	0\0
185	Chr2		28893011	28893670		DEL		GCCTGGTGTGATATGCCTCA	59.82	20		ATGTTGCTTCCAGCCATCCA	59.96	20		1286		.\.	0\0	0\0	1\1	0\0	0\0		.\.	0\0	0\0	1\1	0\0	0\0
186	Chr8		10156314	10157005		DEL		CCCTGCAGTATCATGAGCACA	60.13	21		TTTCGGGGCTCTATACGGTG	59.25	20		1335		1\1	1\1	1\1	1\1	0\0	0\0		1\1	1\1	1\1	1\1	1\1	1\1
187	Chr6		11789836	11790547		DEL		GTTATCAAGTGCACCCCGGA	60.04	20		CAGTGAGGGAGTGGGTTGAC	59.96	20		1307		0\0	0\0	1\1	1\1	1\1	1\1		0\0	0\0	1\1	1\1	1\1	1\1
188	Chr3		7094155	7094880		DEL		AAGTGCACTAATCGTGGGCA	59.96	20		GCACCTCCGGTCATGGTATT	59.82	20		1154		0\0	1\1	0\0	0\0	0\0	1\1		0\0	1\1	0\0	0\0	0\0	1\1
189	Chr8		6038171	6038942		DEL		GGCCACATGTAGTCCTCGTT	59.75	20		AAGTATGTTTCCCGCGGTCT	59.39	20		1406		1\1	1\1	1\1	0\0	1\1	0\0		1\1	1\1	1\1	1\1	1\1	0\0
190	Chr2		18003638	18004431		DEL		AGCTGGCTTGTATGGCATGT	60.03	20		CGTCCCACAATTGGCTCGAA	60.95	20		1540		0\0	1\1	0\0	0\0	0\0	0\0		0\0	1\1	0\0	0\0	0\0	0\0
191	Chr3		28824454	28825320		DEL		ATCTCGATCTCGCCTAGGCT	59.96	20		GCTAGGGGATGGGTTTGCTT	60.03	20		1393		0\0	0\0	0\0	1\1	0\0	0\0		0\0	0\0	0\0	1\1	0\0	0\0
192	Chr5		10483438	10484314		DEL		ACGTGCATGTGTGGAGAGAG	60.04	20		AAGAAGACTGTTGCGCCCTT	60.18	20		1625		1\1	1\1	0\0	0\0	0\0	1\1		1\1	1\1	0\0	0\0	0\0	1\1
193	Chr6		8607933	8608849		DEL		TGCACCTACACCTTTAGCCG	60.04	20		TCACAAGGCCTGGACACATG	60.25	20		1433		0\0	0\0	0\0	1\1	0\0	0\0		0\0	0\0	0\0	1\1	0\0	0\0
194	Chr3		771375	772249		DEL		AGCTTGCTCATCAACACCCA	59.89	20		ATCAGTGCCGTCATGCTTGA	60.04	20		1722		.\.	1\1	1\1	0\0	0\0	0\0		.\.	1\1	1\1	0\0	0\0	0\0
195	Chr8		10410377	10411293		DEL		TTACACTTCCCCGTTGGCAA	59.82	20		CACGCGAGAATTTGGTGTGG	60.11	20		1575		1\1	1\1	1\1	1\1	1\1	.\.		1\1	1\1	1\1	1\1	1\1	.\.
196	Chr6		18020666	18021590		DEL		GCGGGAATGAGTCTGCGATA	59.97	20		AAATATGGCCCGGTTGGAGG	60.11	20		1229		0\0	1\1	0\0	1\1	0\0	0\0		0\0	1\1	0\0	1\1	0\0	0\0
197	Chr8		19563118	19564083		DEL		GGGAAAGGGGCCCTAAAGAC	60.03	20		GTCTTGGCGCAAGGAAGTTG	60.04	20		1514		0\0	0\0	1\1	0\0	0\0	1\1		0\0	0\0	1\1	0\0	0\0	1\1
198	Chr3		4583386	4584355		DEL		CAAATGGCGGCAACTGTTGA	59.97	20		CCTTACCACCAATTCCCCCA	59.29	20		1605		0\0	0\0	0\0	1\1	1\1	0\0		0\0	0\0	0\0	1\1	1\1	0\0
199	Chr6		19483092	19484198		DEL		AGGGCGAGTTGACATCATGG	60.11	20		CACCGAACCACATTTGTGCT	59.33	20		2134		0\0	0\0	1\1	1\1	1\1	0\0		0\1	0\1	1\1	1\1	1\1	1\1
200	Chr6		1646407	1647708		DEL		ATTCTCCTGCACCACCCAAG	59.96	20		GAGGATGTTGGGCCCCTAAG	59.82	20		2522		0\0	0\0	0\0	1\1	1\1	0\0		0\0	0\0	0\0	1\1	1\1	0\0
201	Chr1		28094467	28094467		INS		AGTAAGCCAACCCTGTGACG	59.97	20		CCCCAGTTACGGTGAAGTCC	60.04	20		496		0\0	1\1	0\0	0\0	0\0	1\1		0\0	1\1	0\0	0\0	0\0	1\1
202	Chr3		2223595	2223595		INS		TCGATTGGGTGCAGACAAGT	59.6	20		TGGTTCCACTACTTATTTCGCCA	59.99	23		527		1\1	0\0	1\1	1\1	1\1	0\0		1\1	0\0	1\1	1\1	1\1	0\0
203	Chr3		4812535	4812535		INS		TTTTCCAAGTGTGACCTTTTTCT	57.01	23		TGGGCTTGACAGAGAGCTTG	59.96	20		512		0\0	1\1	0\0	1\1	1\1	0\0		0\0	1\1	0\0	1\1	1\1	0\0
204	Chr3		8099132	8099132		INS		CCCCACTAGTGCTTCTTTGGT	59.93	21		AAAGTCTGGGAGTGTCTCGC	59.68	20		499		1\1	1\1	0\0	1\1	1\1	1\1		1\1	1\1	0\0	1\1	1\1	1\1
205	Chr4		14422507	14422507		INS		ACGCTAGCCTTACTGTGCTG	60.11	20		GCCTTATCTCGAACAGCCCA	59.82	20		538		1\1	0\0	0\0	0\0	0\0	0\0		1\1	0\0	0\0	0\0	0\0	0\0
206	Chr4		2185991	2185991		INS		GCCGGTGGATTTGCAAAAGT	59.97	20		CTGATGAATCGGAGAGTGATGA	57.42	22		500		1\1	0\0	0\0	0\0	0\0	0\0		1\1	0\0	0\0	0\0	0\0	0\0
207	Chr5		1872664	1872664		INS		TAGGCGGGCTAACTGACTCT	60.03	20		TGTCACACAATCAACGTGCG	59.7	20		487		0\0	1\1	0\0	0\0	0\0	0\0		0\0	1\1	0\0	0\0	0\0	0\0
208	Chr5		3631362	3631362		INS		TCTGGGCATTCACTGGATGT	59.01	20		TCACCAATGCTCCGGAGAAG	59.75	20		482		1\1	1\1	0\0	0\0	0\0	0\0		1\1	1\1	0\0	0\0	0\0	0\0
209	Chr6		13455275	13455275		INS		GCATGTGAACCTATTGACAACCC	60.12	23		GCACGGTAATGATGCCATTCA	59.32	21		512		0\0	0\0	0\0	1\1	0\0	0\0		0\0	0\0	0\0	1\1	0\0	0\0
210	Chr7		18387341	18387341		INS		CATTACCGCCTCAAAGTGCC	59.55	20		CCTGAAGACCACCACCTTCC	59.96	20		500		1\1	1\1	0\0	1\1	1\1	1\1		1\1	1\1	0\0	1\1	1\1	1\1
211	Chr7		4368654	4368654		INS		ATCTGCGCTGGCTATGACTC	59.97	20		TTGGAAGCAAACGCACGAAG	59.97	20		578		0\0	1\1	0\0	0\0	0\0	0\0		0\0	1\1	0\0	0\0	0\0	0\0
212	Chr8		10105430	10105430		INS		CTAGGGAAGGGAGGAGGCTT	60.03	20		AGATGAGGCCATGTTGACCG	60.11	20		623		0\0	0\0	0\0	1\1	1\1	0\0		0\0	0\0	0\0	1\1	1\1	0\0
213	Chr8		10271259	10271259		INS		GGCAGGTGAGATGCTTCGAA	60.39	20		TCGCGGAGGAAATCAACAAA	58.11	20		491		0\0	0\0	0\0	0\0	0\0	1\1		0\0	0\0	0\0	0\0	0\0	1\1
214	Chr8		10751846	10751846		INS		TTACTCCTTCCCTCCTCCCC	59.66	20		ACTGTTTACCACTGCCTGCA	59.82	20		409		0\0	1\1	1\1	0\0	0\0	1\1		0\0	1\1	1\1	0\0	0\0	1\1
215	Chr8		11399578	11399578		INS		TGCACTTAGGACCTCAGACA	57.99	20		CATTTTCACCGTGCCAAGCA	59.97	20		507		0\0	1\1	0\0	1\1	1\1	1\1		0\0	1\1	0\0	1\1	1\1	1\1
216	Chr8		17118362	17118362		INS		CACCCTCTTCCTCGTCATCG	59.9	20		GTCAAGTCGACATGGGACAAC	59.2	21		516		0\0	0\0	0\0	0\0	1\1	0\0		0\0	0\0	0\0	0\0	1\1	0\0
217	Chr8		18741186	18741186		INS		TCTTCAGTAGCGGCATCTCA	58.53	20		GCTGCTCCAGTTTGAACCAATT	59.96	22		510		0\0	0\0	0\0	1\1	0\0	0\0		0\0	0\0	0\0	1\1	0\0	0\0
218	Chr8		4677125	4677125		INS		CCAAGAGTGGGAGATCAGCC	59.82	20		ACCAGGCTTTCGAGGAGTAC	59.1	20		490		0\0	.\.	1\1	0\0	0\0	0\0		0\0	.\.	1\1	0\0	0\0	0\0
219	Chr1		13892791	13892791		INS		CCTGGACTGCTGCCACTATC	60.18	20		CCATTGTGCTTGCAACAGCT	59.97	20		662		0\0	1\1	1\1	0\0	0\0	0\0		0\0	1\1	1\1	0\0	0\0	0\0
220	Chr1		35641674	35641674		INS		CATACGCATGCACGGTGATG	60.04	20		AAACACGTCAGCCAACTTGC	59.9	20		543		0\0	1\1	0\0	0\0	0\0	0\0		0\0	1\1	0\0	0\0	0\0	0\0
221	Chr1		46650594	46650594		INS		ACCTCTTGCTTGGCTGTTGT	60.11	20		GGGCGTGTGGTAGCTTAGTT	60.04	20		500		0\0	0\0	1\1	1\1	1\1	0\0		0\0	0\0	1\1	1\1	1\1	0\0
222	Chr1		811780	811780		INS		TCATCACCAGATCATCACCCA	58.52	21		CGACGCCGGTTCCTAAATCT	60.18	20		507		0\0	1\1	0\0	0\0	0\0	0\0		0\0	1\1	0\0	0\0	0\0	0\0
223	Chr2		11926790	11926790		INS		AACCCATCTGCTGTTTGCCT	60.18	20		TCACCCTTCACCAATGAGATCA	59.09	22		520		1\1	0\0	0\0	.\.	0\0	0\0		1\1	0\0	0\0	.\.	0\0	0\0
224	Chr2		18475276	18475276		INS		AGGAGGAATAGGAGCACCGT	60.03	20		CTTTCAGACCTGCGTCCCAT	60.04	20		549		1\1	1\1	0\0	0\0	0\0	0\0		1\1	1\1	0\0	0\0	0\0	0\0
225	Chr2		19107198	19107198		INS		TGAGCTTTAAGTATGTGGGTGA	57.1	22		GGTCTGTGATGATTGCCTGC	59.26	20		489		0\0	0\0	0\0	1\1	0\0	0\0		0\0	0\0	0\0	1\1	0\0	0\0
226	Chr2		20154522	20154522		INS		ACTGACTAACCACACTCACATCA	59.36	23		TGGCTCGTGGAAGTCCTAGA	59.96	20		438		0\0	1\1	0\0	0\0	0\0	0\0		0\0	1\1	0\0	0\0	0\0	0\0
227	Chr2		3552787	3552787		INS		GGACGGGCCTTAGCTTTTTG	59.47	20		GCCATAGGACACCCAAGACC	60.11	20		553		0\0	0\0	0\0	1\1	.\.	0\0		0\0	0\0	0\0	1\1	.\.	0\0
228	Chr2		4465050	4465050		INS		CCTGGCGTGAAGTGACAAGA	60.25	20		ATGATGCCCTCTAGCCTCGA	60.18	20		540		0\0	0\0	.\.	0\0	0\0	1\1		0\0	0\0	.\.	0\0	0\0	1\1
229	Chr3		1398941	1398941		INS		TGGTGCGCTCCTAAGTGATC	59.82	20		GAGGCAAAACTGAGTGCGTG	60.04	20		529		0\0	0\0	1\1	0\0	0\0	0\0		0\0	0\0	1\1	0\0	0\0	0\0
230	Chr3		4006700	4006700		INS		GATGCTTTCTCTATATGTGGAGTGG	59.07	25		CACAACGTGCCACTGACAAT	59.34	20		500		1\1	0\0	0\0	0\0	0\0	0\0		1\1	0\0	0\0	0\0	0\0	0\0
231	Chr4		26353586	26353586		INS		TGTGATGATGGTTGCTCAAAGA	58.25	22		ACGGTAGCTGAAGGGTAGGA	59.67	20		516		0\0	1\1	0\0	0\0	0\0	0\0		0\0	1\1	0\0	0\0	0\0	0\0
232	Chr6		27148555	27148555		INS		CCACATTGGTTGCAACGAGG	60.04	20		GGGCCGTAGCTTTCACTCAT	60.11	20		530		0\0	0\0	0\0	0\0	1\1	0\0		0\0	0\0	0\0	0\0	1\1	0\0
233	Chr6		6137489	6137489		INS		GCTCACATGACCCATCGCTT	60.75	20		ACAGGTGCTGGTGAAACAGT	59.74	20		451		1\1	0\0	0\0	0\0	0\0	0\0		1\1	0\0	0\0	0\0	0\0	0\0
234	Chr7		22690311	22690311		INS		TGCTTTTATGCGCAGTTGGA	58.76	20		GAGTGGCCTCATAGCAGCAT	59.89	20		448		0\0	1\1	0\0	0\0	1\1	0\0		0\0	1\1	0\0	0\0	1\1	0\0
235	Chr8		22972055	22972055		INS		AAAACAGGGTATCGCCGCTC	60.74	20		TGGCATCTGCTAATGGGACTG	60.13	21		500		1\1	0\0	0\0	0\0	0\0	0\0		1\1	0\0	0\0	0\0	0\0	0\0
236	Chr8		3501719	3501719		INS		TGTGCTTGTCCTCTCTCCCT	60.18	20		TTTGTTCAGTTGGCCGCATC	59.69	20		454		0\0	0\0	1\1	0\0	0\0	0\0		0\0	0\0	1\1	0\0	0\0	0\0
237	Chr8		5136260	5136260		INS		TAGGCTGAGTTTCAGGTGCC	59.68	20		TGTGTGCACTAGTGTCACCC	59.89	20		561		0\0	1\1	0\0	0\0	0\0	0\0		0\0	1\1	0\0	0\0	0\0	0\0
238	Chr8		6058038	6058038		INS		GGTTGTGCTAAAGAGGAGTGGA	59.96	22		TGTTGTCTTCTGAAGGGCAA	57.27	20		485		0\0	0\0	0\0	0\0	0\0	1\1		0\0	0\0	0\0	0\0	0\0	1\1
239	Chr8		7378068	7378068		INS		CCCCCTAGGTGTGGTCCTTT	60.85	20		ATGACATGCGGTTGGAAAGC	59.47	20		506		1\1	0\0	0\0	0\0	0\0	0\0		1\1	0\0	0\0	0\0	0\0	0\0
240	Chr1		12758347	12758347		INS		GCACAACACGACCCAGAAAC	59.97	20		AAGAGCGAGCGATATGGGTG	59.97	20		559		1\1	0\0	0\0	0\0	0\0	0\0		1\1	0\0	0\0	0\0	0\0	0\1
241	Chr1		37898389	37898389		INS		CAGTGCCCTTCTTAGAGCCC	60.11	20		GTCGCAGTTCACGTGGAGTA	60.04	20		557		0\0	1\1	0\0	0\0	0\0	0\0		0\0	1\1	0\0	0\0	0\0	0\0
242	Chr2		29113909	29113909		INS		CCTGTTGTGCCCTGGAAGAT	59.96	20		TTCAGACACCCAAGCCCAAG	60.18	20		568		1\1	1\1	0\0	0\0	0\0	0\0		1\1	1\1	0\0	0\0	0\0	0\0
243	Chr2		8093422	8093422		INS		GAAGAACTGAGGTGGGCATCA	60	21		CGAGTACCCGTTTTGGAGGA	59.4	20		628		0\0	1\1	0\0	1\1	0\0	0\0		0\0	1\1	0\0	1\1	0\0	0\1
244	Chr3		7463172	7463172		INS		CGACGGGTCAGTTTTGTACG	59.22	20		ACATTGACTCTGGCCCTTGT	59.23	20		499		1\1	0\0	0\0	0\0	0\0	1\1		1\1	0\0	0\0	0\0	0\0	1\1
245	Chr4		18525778	18525778		INS		AGCATGGGGACTTGTGAATCT	59.36	21		AAAGCGACCGTCCATATGCT	59.82	20		625		0\0	0\0	0\0	1\1	0\0	0\0		0\0	0\0	0\0	1\1	0\0	0\0
246	Chr4		2096482	2096482		INS		TACTGCTTGTTCAGGCTGCA	59.89	20		CCACGCACACCTTCCTACTT	59.97	20		611		1\1	0\0	0\0	0\0	0\0	0\0		0\1	0\0	0\0	0\0	0\0	0\0
247	Chr5		12678953	12678953		INS		TGGGAAAAGCTGGCTTGGAA	60.11	20		CCCCCGTGTTTTGATTATTAGGC	59.93	23		506		0\0	1\1	0\0	0\0	0\0	0\0		0\0	1\1	0\0	0\0	0\0	0\0
248	Chr6		12302757	12302757		INS		CAGTCTTCGTAGAGCCCACC	59.83	20		GTGGCATGCACAGAAATGGG	60.11	20		515		0\0	0\0	0\0	0\0	1\1	0\0		0\0	0\0	0\0	0\0	1\1	0\0
249	Chr6		2482922	2482922		INS		TGACGGGATAAGCTACCAACT	58.54	21		TTACTCCAAGGCCTCAACGC	60.32	20		574		0\0	0\0	0\0	0\0	0\0	1\1		0\0	0\0	0\0	0\0	0\0	1\1
250	Chr6		5723963	5723963		INS		TTCTCAGGAAAGCGACCCAC	59.97	20		AAGGTGGAGTTTTGGTGGGG	60.11	20		511		0\0	0\0	0\0	0\0	1\1	0\0		0\0	0\0	0\0	0\0	1\1	0\0
251	Chr7		11625383	11625383		INS		TGAGACGTACGTGTTGGTCT	58.69	20		TGCCTACCATGTGTTGCTACA	59.65	21		556		0\0	1\1	0\0	0\0	1\1	0\0		0\0	1\1	0\0	0\0	1\1	0\0
252	Chr7		4509771	4509771		INS		GCATGCTCTGCGGTATAAATTT	57.77	22		GGTGGATGGGAGAGAGGGAA	60.33	20		550		0\0	1\1	0\0	0\0	0\0	0\0		0\0	1\1	0\0	0\0	0\0	0\0
253	Chr8		17098116	17098116		INS		GGCGTTTTCTCTTACCCGGA	60.04	20		AAATGTGGTGCCCAAACTGC	59.89	20		574		0\0	0\0	0\0	0\0	1\1	0\0		0\0	0\0	0\0	0\0	1\1	0\0
254	Chr8		19538107	19538107		INS		ACTGCCGGCAAGGGAATATT	59.74	20		GGTGATGTGACGGGTGATGA	59.75	20		612		0\0	0\0	0\0	0\0	1\1	0\0		0\0	0\0	0\0	0\0	1\1	0\0
255	Chr8		21613090	21613090		INS		GCGCACGAAAAACCAAAACG	60.04	20		TTACACTTGTCCGATGCGCT	60.04	20		550		1\1	0\0	0\0	1\1	0\0	0\0		1\1	0\0	0\0	1\1	0\0	0\0
256	Chr3		7428132	7428132		INS		CCCAGAAGTGTTGGAACCCA	59.82	20		CGACCGCTGCGAATTAAAGG	59.97	20		869		1\1	1\1	0\0	0\0	0\0	1\1		1\1	1\1	0\0	0\0	0\0	1\1
257	Chr6		11405557	11405557		INS		TACAGCAACCCTCTCCTCGA	59.96	20		CAATGACACTATGGGGCCCA	59.74	20		731		0\0	1\1	1\1	1\1	1\1	1\1		0\0	1\1	1\1	1\1	1\1	1\1
258	Chr6		25433403	25433403		INS		CTGAAATGGGCTCTGCAGGA	60.03	20		TGACGTTGATGACTGCTGGA	59.32	20		500		1\1	0\0	0\0	1\1	0\0	0\0		1\1	0\0	0\0	1\1	0\0	0\0
259	Chr6		6916870	6916870		INS		GCTTATTGCACGTGGACGAC	59.91	20		TCGATTTCCCCTTGCGTCAA	59.96	20		830		1\1	1\1	0\0	1\1	1\1	1\1		1\1	1\1	0\0	1\1	1\1	1\1
260	Chr7		12596774	12596774		INS		GTTGGGATGGGGAGAAAGGG	60.03	20		CTTTTCTCCTTGGCGTGCAG	59.76	20		781		0\0	0\0	0\0	1\1	1\1	0\0		0\0	0\0	0\0	1\1	1\1	0\0
261	Chr5		13242228	13242228		INS		TCAAACGCCAAGAGCAAACG	59.97	20		TCTTCAACCATCCGACGTCG	60.11	20		466		.\.	1\1	1\1	1\1	1\1	1\1		.\.	1\1	1\1	1\1	1\1	1\1
262	Chr8		21613090	21613090		INS		GCGCACGAAAAACCAAAACG	60.04	20		TTACACTTGTCCGATGCGCT	60.04	20		550		1\1	0\0	0\0	1\1	0\0	0\0		0\1	0\0	0\0	1\1	0\0	0\0
263	Chr8		4278364	4278364		INS		ACCAGATGTCGGCTTTTGAGA	59.65	21		TGTGGATAGCTGCTGAGTCA	58.44	20		452		0\0	0\0	1\1	0\0	0\0	0\0		0\0	0\0	1\1	0\0	1\1	0\0
264	Chr1		20552606	20552606		INS		TTGATGCCGCCTGTTATGGT	60.03	20		GATCCTTCAAAGCCCCGACA	60.04	20		713		0\0	0\0	0\0	1\1	0\0	0\0		0\0	0\0	0\0	1\1	0\1	0\0
265	Chr2		11958757	11958757		INS		TTCGAGGTCCCTTGTTGGTG	59.89	20		AGCCAAGCCAATCCAAGACA	59.89	20		681		0\0	0\0	0\0	1\1	0\0	0\0		0\1	0\0	0\0	0\1	0\0	0\0
266	Chr2		16021299	16021299		INS		GCGAAAATCAGGGCTGACAC	59.83	20		TGCTTCGTCACAGGCAGTAA	59.61	20		667		1\1	0\0	0\0	0\0	0\0	0\0		0\0	0\0	0\0	0\1	0\0	0\0
267	Chr2		27061721	27061721		INS		ACAAGCCACCCACGAAAAGA	60.11	20		AGGCCCAGTCATTCAACTCG	60.04	20		640		0\0	1\1	0\0	0\0	0\0	0\0		0\0	1\1	0\0	0\1	0\0	0\0
268	Chr2		3531436	3531436		INS		TCATCTCAATTGAGTAGGCATAGTGT	59.9	26		TTTTGCCTACAGTGCCAGGG	60.54	20		500		0\0	1\1	0\0	0\0	0\0	0\0		0\0	.\.	0\0	0\0	0\0	0\0
269	Chr2		5024929	5024929		INS		GAGCAGCCGAAGAAGACAGA	59.76	20		CAAACCCCATTGTGTGCGAG	60.04	20		606		0\0	0\0	0\0	1\1	0\0	0\0		0\0	0\0	0\0	1\1	0\1	0\0
270	Chr3		2905989	2905989		INS		TGTTGCTGGCCCAATAGAGC	60.68	20		TGGAGAGGAAGGAAAGCATTGT	59.62	22		597		0\0	0\0	0\0	0\0	1\1	0\0		0\0	0\0	0\0	0\0	0\0	0\0
271	Chr4		21902924	21902924		INS		TCCGATATTCCAAGCTCGCC	59.97	20		CACGACGGCATACTCGGATT	60.25	20		580		0\0	1\1	0\0	0\0	0\0	0\0		0\0	.\.	0\0	0\0	0\0	0\0
272	Chr4		22197888	22197888		INS		AGCTCGAGTGGATGCATGG	59.85	19		GCCAGCCTATAGGTTCGAACAA	60.42	22		407		0\0	0\0	0\0	1\1	0\0	0\0		0\0	0\0	0\0	0\0	0\0	0\0
273	Chr4		24263283	24263283		INS		ATGGCCAACCTCTCGTTCTC	59.75	20		AGCGCATAACCAAAGCATGT	58.82	20		763		0\0	0\0	0\0	1\1	0\0	0\0		0\0	0\0	0\0	1\1	1\1	0\0
274	Chr5		11753406	11753406		INS		TGGCCGTGGATTTTCGATGA	60.04	20		GCGACTTGATTGGGAGACGA	60.11	20		519		0\0	0\0	0\0	1\1	0\0	0\0		0\0	0\0	0\0	1\1	0\0	0\1
275	Chr5		15903741	15903741		INS		AGCAGCTTCAGCCTCTTCTG	60.04	20		TGCATGAGTGAGAACGCTGT	59.97	20		543		0\0	0\0	0\0	1\1	0\0	0\0		0\0	0\0	0\0	0\0	0\0	0\0
276	Chr6		11103206	11103206		INS		GAAGGGTTGGAGGTGGAGTG	59.96	20		AGGTTCACGTGGATAGTCGC	59.83	20		659		0\0	0\0	0\0	0\0	1\1	0\0		0\0	0\0	0\0	0\0	.\.	0\0
277	Chr6		19746766	19746766		INS		TTCAAAATTGGGCTTGCCGC	60.6	20		GGGTGGTTGACTTAAAGCTGG	59.11	21		698		0\0	0\0	0\0	0\0	1\1	0\0		0\0	0\0	0\0	0\0	.\.	0\0
278	Chr6		549945	549945		INS		TCCCCCTCTGTCTTGTCTCT	59.21	20		AAGCTTGGAGGCTCAGATCG	59.82	20		619		0\0	0\0	1\1	0\0	0\0	0\0		0\0	0\0	1\1	0\0	0\0	1\1
279	Chr6		8248139	8248139		INS		TCTTTGCAAGACGTGAAAGCT	58.71	21		AGGCGTTGAATGGGCAAAAC	59.97	20		529		0\0	0\0	1\1	0\0	0\0	0\0		0\0	0\0	1\1	0\0	0\0	0\1
280	Chr6		9145875	9145875		INS		GTTGTGCAATTCCATGGCGT	60.04	20		GGCACCAGTTTGAATCCCCT	60.25	20		554		0\0	0\0	0\0	1\1	0\0	0\0		0\0	0\0	0\0	0\1	0\1	0\0
281	Chr7		6231754	6231754		INS		GGCCCCAAATGTCTGTGTGA	60.54	20		ACCTTCCCTTGATGAGCAGC	60.03	20		574		0\0	1\1	0\0	1\1	0\0	0\0		0\0	1\1	0\0	1\1	0\0	0\0
282	Chr7		9676401	9676401		INS		TTCCCACTTTAGCGACGACC	60.04	20		ATCCAAGAGCTTCTGTGGGC	60.03	20		635		1\1	0\0	0\0	0\0	0\0	0\0		1\1	0\0	0\0	0\0	0\0	0\0
283	Chr8		17246667	17246667		INS		GGAGATGTGTTGAGATTGGCG	59.33	21		TACGTGGGTGTTGTGATGGG	59.96	20		530		0\0	1\1	0\0	0\0	0\0	0\0		0\0	1\1	0\0	1\1	0\0	0\0
284	Chr8		19745196	19745196		INS		CTGCTTGCATCGGCCTAGTA	59.9	20		ATCCTCACTGCCGTGTACAC	59.75	20		607		1\1	0\0	0\0	0\0	0\0	0\0		1\1	0\0	0\0	1\1	0\0	0\0
285	Chr8		20861251	20861251		INS		CCAGAAAAATAAAACCCTCTTCCCA	59.46	25		TCACAGATCGGAGGCCCATA	60.11	20		489		1\1	0\0	0\0	0\0	0\0	0\0		1\1	0\0	0\0	0\0	0\0	0\0
286	Chr8		21627199	21627199		INS		TCATGGGTTCGAGTCGTGAATT	60.03	22		AACACCACGACGGCTTCTTT	60.46	20		500		0\0	0\0	0\0	1\1	0\0	0\0		1\1	0\0	0\0	1\1	0\0	0\0
287	Chr1		16860201	16860201		INS		TGCCTCATGCTTCTTGTCGT	59.96	20		TGCGAGATGAGGGAAAAGCA	59.68	20		811		1\1	1\1	1\1	1\1	0\0	1\1		1\1	1\1	1\1	1\1	1\1	1\1
288	Chr1		18016157	18016157		INS		AGGCTGGGAACTTGTTTGGT	59.74	20		AGTCTGTAGGCTCTGGGAGG	60.03	20		846		0\0	0\0	1\1	0\0	1\1	1\1		1\1	0\0	1\1	0\0	1\1	1\1
289	Chr1		27246112	27246112		INS		ATGTGTGTGCACCACTCGAA	60.18	20		GCACTTTTGTCCCCACCTCT	60.18	20		869		0\0	1\1	1\1	0\0	1\1	1\1		0\0	1\1	1\1	0\1	1\1	1\1
290	Chr1		5396558	5396558		INS		AACGGAAGGAGAGCGCTTTT	60.25	20		CCCCCAGTCCCCTAGAATCA	60.03	20		799		0\0	0\0	1\1	0\0	0\0	0\0		0\0	0\0	1\1	0\0	0\0	0\0
291	Chr2		4106026	4106026		INS		TGCAATGAGGTAGGAGGGGA	59.96	20		ACTCCGGAGTACACTGTGGT	60.18	20		661		0\0	0\0	0\0	1\1	0\0	0\0		0\0	0\0	0\0	1\1	0\1	0\0
292	Chr2		5762665	5762665		INS		GCTCCTAGCTGCTACAGACG	59.97	20		CCCCCAAGCTTCTTGTCAGT	59.89	20		913		1\1	1\1	0\0	1\1	1\1	1\1		1\1	1\1	0\1	1\1	1\1	1\1
293	Chr3		3194721	3194721		INS		CCACAGTGATGTCCGTTCGA	60.04	20		GGTTGTTGGGACCGTGAGAT	59.96	20		953		1\1	1\1	1\1	1\1	1\1	0\0		.\.	1\1	1\1	1\1	1\1	0\0
294	Chr6		1089010	1089010		INS		GAGTGGCATGTGACTCCTCA	59.39	20		GGTTTCCTAGGTGGCAGCTT	59.96	20		912		0\0	1\1	1\1	1\1	1\1	1\1		0\1	1\1	1\1	1\1	1\1	1\1
295	Chr6		9591867	9591867		INS		CAAAGACCGGCATGCAAACA	59.97	20		AAATGCACCTAGTCCCACCG	60.04	20		770		1\1	0\0	1\1	1\1	1\1	1\1		1\1	1\1	1\1	1\1	1\1	1\1
296	Chr6		9768353	9768353		INS		TGCGTTCCAACCCTAAACCT	59.52	20		ATACCTGCCAACCGTACGTT	59.39	20		825		0\0	1\1	1\1	1\1	1\1	1\1		1\1	1\1	1\1	1\1	1\1	1\1
297	Chr7		18765944	18765944		INS		GATGCTGGACTTGGGACACT	59.67	20		ATGTCACTCCTCAGCCGTTG	60.04	20		864		0\0	1\1	1\1	1\1	1\1	0\0		0\0	1\1	1\1	1\1	1\1	0\1
298	Chr8		10117010	10117010		INS		ATCTTGGCTTCGCGAACTGA	60.04	20		TCCTTCTCTCCCTCAGCTCC	60.03	20		699		0\0	1\1	1\1	1\1	1\1	0\0		0\0	1\1	1\1	1\1	1\1	1\1
299	Chr8		19173256	19173256		INS		ATTCTGCCTCAAGTGTCGGG	60.04	20		GGTTGGCACTACGGTTCTGA	59.97	20		781		1\1	1\1	0\0	1\1	1\1	0\0		1\1	1\1	0\0	1\1	1\1	0\1
300	Chr8		19588443	19588443		INS		GCTTGTACTTGCTCCCCGAT	60.11	20		TGACAACCAAAAGAAATGGGGTG	59.87	23		880		1\1	1\1	0\0	1\1	1\1	0\0		1\1	.\.	0\0	1\1	1\1	0\0

## Sheet: Table S16
Table S16: Enriched gene ontology (GO) terms with coding or upstream (<1 kb) regions (putative promoters) affected by SVs.
GO term ID	Gene ontology term	Raw P value	Adjusted P value
CDS overlap
GO:0051716	cellular response to stimulus	2.57787e-15	1.37143e-12
GO:0007165	signal transduction	4.81997e-14	8.54741e-12
GO:0023052	signaling	4.81997e-14	8.54741e-12
GO:0007154	cell communication	1.60696e-13	2.13726e-11
GO:0050896	response to stimulus	6.24527e-11	6.64497e-09
GO:0006468	protein phosphorylation	3.33801e-07	2.9597e-05
GO:0006508	proteolysis	6.30643e-07	4.79289e-05
GO:0016310	phosphorylation	2.96062e-06	0.000196881
GO:0019538	protein metabolic process	4.37354e-05	0.00258525
GO:0006464	cellular protein modification process	0.000333478	0.0161282
GO:0036211	protein modification process	0.000333478	0.0161282
GO:0006796	phosphate-containing compound metabolic process	0.000459893	0.0200736
GO:0006793	phosphorus metabolic process	0.000490521	0.0200736
GO:0006855	drug transmembrane transport	0.000641908	0.0213435
GO:0015893	drug transport	0.000641908	0.0213435
GO:0042493	response to drug	0.000641908	0.0213435
GO:0043412	macromolecule modification	0.000866182	0.0271064
GO:0006281	DNA repair	0.00133916	0.0395796
Upstream overlap
GO:0043531	ADP binding	1.95751e-17	7.8692e-15
GO:0036094	small molecule binding	6.26164e-05	0.0112815
GO:0043168	anion binding	0.000182586	0.0112815
GO:0004866	endopeptidase inhibitor activity	0.000235072	0.0112815
GO:0030414	peptidase inhibitor activity	0.000235072	0.0112815
GO:0061134	peptidase regulator activity	0.000235072	0.0112815
GO:0061135	endopeptidase regulator activity	0.000235072	0.0112815
GO:0000166	nucleotide binding	0.00025257	0.0112815
GO:1901265	nucleoside phosphate binding	0.00025257	0.0112815
GO:0032555	purine ribonucleotide binding	0.000555282	0.0196608
GO:0017076	purine nucleotide binding	0.000564339	0.0196608
GO:0097367	carbohydrate derivative binding	0.000611078	0.0196608
GO:0032553	ribonucleotide binding	0.000635798	0.0196608
GO:0032559	adenyl ribonucleotide binding	0.000726332	0.0208561
GO:0030554	adenyl nucleotide binding	0.000817628	0.0219124
GO:0030976	thiamine pyrophosphate binding	0.00109314	0.0274652
GO:0004857	enzyme inhibitor activity	0.0016684	0.0394529

## Sheet: Table S17
Table S17: The SVs occurred in gene cluster of receptor-like protein kinase gene LRK10 in the three consecutive SV hotspots.
Chromosome	Start	End	Type	Func.refGene	Gene.refGene	ExonicFunc.refGene	AAChange.refGene	Gene.annotations
Chr2	15436835	15436835	INS	intronic	PpG0000004760.01	.	.	sp|P93604|LRK10_WHEAT Rust resistance kinase Lr10 OS=Triticum aestivum OX=4565 GN=LRK10 PE=2 SV=1
Chr2	15438206	15438286	DEL	intronic	PpG0000004760.01	.	.	sp|P93604|LRK10_WHEAT Rust resistance kinase Lr10 OS=Triticum aestivum OX=4565 GN=LRK10 PE=2 SV=1
Chr2	15438452	15438452	INS	intronic	PpG0000004760.01	.	.	sp|P93604|LRK10_WHEAT Rust resistance kinase Lr10 OS=Triticum aestivum OX=4565 GN=LRK10 PE=2 SV=1
Chr2	15440326	15441790	DEL	intronic	PpG0000004757.01	.	.	sp|P93604|LRK10_WHEAT Rust resistance kinase Lr10 OS=Triticum aestivum OX=4565 GN=LRK10 PE=2 SV=1
Chr2	15444068	15444068	INS	downstream	PpG0000004757.01	.	.	sp|P93604|LRK10_WHEAT Rust resistance kinase Lr10 OS=Triticum aestivum OX=4565 GN=LRK10 PE=2 SV=1
Chr2	15466339	15472346	DEL	exonic	PpG0000004762.01			sp|P93604|LRK10_WHEAT Rust resistance kinase Lr10 OS=Triticum aestivum OX=4565 GN=LRK10 PE=2 SV=1
Chr2	15466339	15472346	DEL	exonic	PpG0000004766.01	frameshift deletion	PpG0000004766.01:PpG0000004766.01.T01:wholegene	sp|P93604|LRK10_WHEAT Rust resistance kinase Lr10 OS=Triticum aestivum OX=4565 GN=LRK10 PE=2 SV=1
Chr2	15469655	15469655	INS	downstream	PpG0000004761.01	.	.	sp|P93604|LRK10_WHEAT Rust resistance kinase Lr10 OS=Triticum aestivum OX=4565 GN=LRK10 PE=2 SV=1
Chr2	15469655	15469655	INS	downstream	PpG0000004766.01	.	.	sp|P93604|LRK10_WHEAT Rust resistance kinase Lr10 OS=Triticum aestivum OX=4565 GN=LRK10 PE=2 SV=1
Chr2	15474169	15474169	INS	intronic	PpG0000004762.01	.	.	sp|P93604|LRK10_WHEAT Rust resistance kinase Lr10 OS=Triticum aestivum OX=4565 GN=LRK10 PE=2 SV=1
Chr2	15474170	15474228	DUP	intronic	PpG0000004762.01	.	.	sp|P93604|LRK10_WHEAT Rust resistance kinase Lr10 OS=Triticum aestivum OX=4565 GN=LRK10 PE=2 SV=1
Chr2	15475671	15475768	DEL	exonic	PpG0000004758.01	frameshift deletion	PpG0000004758.01:PpG0000004758.01.T01:exon1:c.231_328del:p.Y77fs	sp|P93604|LRK10_WHEAT Rust resistance kinase Lr10 OS=Triticum aestivum OX=4565 GN=LRK10 PE=2 SV=1
Chr2	15485700	15485700	INS	exonic	PpG0000004763.01	.	.	sp|P93604|LRK10_WHEAT Rust resistance kinase Lr10 OS=Triticum aestivum OX=4565 GN=LRK10 PE=2 SV=1
Chr2	15488822	15488884	DEL	downstream	PpG0000004759.01	.	.	sp|P93604|LRK10_WHEAT Rust resistance kinase Lr10 OS=Triticum aestivum OX=4565 GN=LRK10 PE=2 SV=1
Chr2	15488822	15488884	DEL	downstream	PpG0000004764.01	.	.	sp|P93604|LRK10_WHEAT Rust resistance kinase Lr10 OS=Triticum aestivum OX=4565 GN=LRK10 PE=2 SV=1
Chr2	15490696	15490778	DEL	upstream	PpG0000004764.01	.	.	sp|P93604|LRK10_WHEAT Rust resistance kinase Lr10 OS=Triticum aestivum OX=4565 GN=LRK10 PE=2 SV=1

## Sheet: Table S18
Table S18: Highly divergent SVs during peach improvement.
NO.	Chr	Start	End	Length	Type	Modern cultivar group		Landrace group		P value	FDR
						No. accessions genotyped	No. accessions having SV	No. accessions genotyped	No. accessions having SV
Favorable (1,389)
1	Chr01	28718087	28718131	44	DEL	108	78	41	5	2.58717e-11	7.43533e-08
2	Chr01	15684018	15684066	48	DEL	108	108	41	25	8.42114e-11	9.40893e-08
3	Chr01	28691257	28691303	46	DEL	108	75	41	5	1.86753e-10	1.38878e-07
4	Chr01	15676814	15676869	55	DEL	108	107	41	24	2.35999e-10	1.67826e-07
5	Chr01	4235647	4235680	33	DEL	108	106	41	23	3.79541e-10	2.23961e-07
6	Chr01	28708646	28708679	33	DEL	108	72	41	5	1.18702e-09	5.06474e-07
7	Chr01	15814339	15814339	816	INS	108	103	37	18	1.28416e-09	5.39621e-07
8	Chr01	15735931	15735993	62	DEL	108	108	41	27	2.17006e-09	7.40899e-07
9	Chr01	28714988	28714988	1166	INS	108	71	41	5	2.91624e-09	9.40453e-07
10	Chr01	38171287	38171428	141	DEL	108	101	41	20	5.18054e-09	1.51239e-06
11	Chr01	3865357	3872719	7362	DEL	108	107	41	27	2.64748e-08	4.24423e-06
12	Chr01	15516644	15516644	156	INS	107	75	41	8	2.99837e-08	4.67173e-06
13	Chr01	4135506	4135506	512	INS	108	91	41	15	3.53318e-08	5.07715e-06
14	Chr01	2775929	2775962	33	DEL	108	87	41	13	3.84348e-08	5.13682e-06
15	Chr01	4102257	4108678	6421	DEL	108	106	41	26	3.94513e-08	5.13682e-06
16	Chr01	4200289	4200446	157	DEL	108	106	41	26	3.94513e-08	5.13682e-06
17	Chr01	4211896	4212318	422	DEL	108	106	41	26	3.94513e-08	5.13682e-06
18	Chr01	4212632	4212632	33	INS	108	105	41	25	4.53167e-08	5.48826e-06
19	Chr01	4229623	4229623	969	INS	108	105	41	25	4.53167e-08	5.48826e-06
20	Chr01	15843563	15843563	359	INS	108	92	41	16	6.81184e-08	7.55679e-06
21	Chr01	15480494	15480494	50	INS	108	79	41	10	8.18757e-08	8.90486e-06
22	Chr01	24239505	24239505	14230	INS	108	67	41	6	1.42834e-07	1.32059e-05
23	Chr01	3969259	3969907	642	DEL	108	85	41	13	1.69383e-07	1.43277e-05
24	Chr01	3970610	3974819	4209	DEL	108	85	41	13	1.69383e-07	1.43277e-05
25	Chr01	4213621	4213694	75	DUP	108	104	41	25	1.85733e-07	1.49742e-05
26	Chr01	4213694	4213694	140	INS	108	105	41	26	1.93123e-07	1.50452e-05
27	Chr01	4213699	4213699	67	INS	108	105	41	26	1.93123e-07	1.50452e-05
28	Chr01	4228454	4228531	77	DEL	108	105	41	26	1.93123e-07	1.50452e-05
29	Chr01	42666648	42666648	261	INS	108	59	41	4	2.73703e-07	2.00817e-05
30	Chr01	4145665	4145665	511	INS	108	84	41	13	2.81977e-07	2.02242e-05
31	Chr01	3854676	3854676	40	INS	108	82	41	12	3.01788e-07	2.11748e-05
32	Chr01	4125441	4125811	370	DEL	108	96	41	20	6.52373e-07	3.63312e-05
33	Chr01	5345368	5345404	36	DEL	108	83	41	13	6.91285e-07	3.76937e-05
34	Chr01	4225075	4226752	1676	DEL	98	98	36	26	6.97087e-07	3.79079e-05
35	Chr01	36946018	36946018	3458	INS	108	104	41	26	7.47398e-07	3.91101e-05
36	Chr01	5816863	5816863	61	INS	108	108	41	31	1.02704e-06	4.94512e-05
37	Chr01	15594515	15594548	33	DEL	108	52	41	3	1.19426e-06	5.56412e-05
38	Chr01	5138949	5138949	358	INS	108	83	41	14	2.1452e-06	8.8463e-05
39	Chr01	1595841	1595898	57	DUP	108	104	41	27	2.88238e-06	0.000107881
40	Chr01	1595901	1595901	59	INS	108	104	41	27	2.88238e-06	0.000107881
41	Chr01	3857735	3857772	37	DUP	108	70	41	9	2.9871e-06	0.000109437
42	Chr01	3852755	3852755	69	INS	108	78	41	12	3.69161e-06	0.000127979
43	Chr01	5347214	5347214	206	INS	108	78	41	12	3.69161e-06	0.000127979
44	Chr01	20801923	20801923	410	INS	106	49	40	3	5.08419e-06	0.000163959
45	Chr01	42754499	42754589	90	DEL	108	60	41	6	5.84255e-06	0.000182087
46	Chr01	7107948	7107948	222	INS	108	63	41	7	6.51994e-06	0.000200692
47	Chr01	28693677	28694832	1155	DEL	108	102	41	26	6.917e-06	0.00020739
48	Chr01	36990202	36990346	144	DEL	108	90	41	18	7.07718e-06	0.000208364
49	Chr01	37005232	37005232	695	INS	108	90	41	18	7.07718e-06	0.000208364
50	Chr01	6437539	6437591	52	DEL	108	87	41	17	7.70153e-06	0.000222959
51	Chr01	5062623	5062623	904	INS	108	79	41	13	8.28827e-06	0.000236732
52	Chr01	25661808	25661808	201	INS	108	99	41	24	8.63491e-06	0.00024537
53	Chr01	28742331	28742792	461	DEL	108	103	41	27	8.86034e-06	0.000249222
54	Chr01	27107952	27107952	222	INS	108	107	41	31	9.00691e-06	0.000250549
55	Chr01	3715900	3715943	43	DEL	108	89	41	18	9.22388e-06	0.00025556
56	Chr01	1568968	1574615	5647	DEL	108	106	41	30	1.14412e-05	0.000305693
57	Chr01	15738899	15738899	157	INS	108	105	41	29	1.17564e-05	0.000308178
58	Chr01	5434836	5437229	2393	DEL	108	100	41	25	1.25517e-05	0.000319658
59	Chr01	5823708	5823708	129	INS	108	100	41	25	1.25517e-05	0.000319658
60	Chr01	5842110	5842110	8551	INS	108	94	41	21	1.30304e-05	0.00032913
61	Chr01	5437538	5437642	104	DEL	108	84	41	16	1.32215e-05	0.000332143
62	Chr01	15794057	15794057	193	INS	104	96	40	24	1.3654e-05	0.000340232
63	Chr01	42795979	42795979	887	INS	108	57	41	6	1.68005e-05	0.000403417
64	Chr01	15896538	15896697	160	DEL	108	101	41	26	1.7638e-05	0.000416318
65	Chr01	27093058	27093058	1251	INS	108	101	41	26	1.7638e-05	0.000416318
66	Chr01	15653806	15662589	8783	DEL	108	108	41	33	1.91986e-05	0.000442238
67	Chr01	29237955	29242436	4481	DEL	108	108	41	33	1.91986e-05	0.000442238
68	Chr01	46545751	46551903	6152	DEL	108	98	41	24	1.90683e-05	0.000442238
69	Chr01	13968004	13968004	6691	INS	98	83	28	12	2.26859e-05	0.000511522
70	Chr01	5433084	5433084	292	INS	108	95	41	22	2.34815e-05	0.000524766
71	Chr01	20641761	20641812	51	DEL	80	54	20	3	2.71488e-05	0.000591357
72	Chr01	46517393	46517634	241	DEL	107	84	41	17	2.79155e-05	0.00060485
73	Chr01	7490725	7491209	484	DEL	108	76	41	13	2.82313e-05	0.000608366
74	Chr01	14416751	14416751	369	INS	108	76	41	13	2.82313e-05	0.000608366
75	Chr01	28790991	28791228	236	DEL	108	76	41	13	2.82313e-05	0.000608366
76	Chr01	15868322	15868382	60	DEL	108	91	41	20	3.31896e-05	0.000686926
77	Chr01	3744148	3744148	598	INS	108	87	41	18	3.42804e-05	0.000703724
78	Chr01	1473414	1473414	33	INS	108	94	41	22	3.61421e-05	0.000715464
79	Chr01	6379356	6379412	56	DEL	108	71	41	11	3.52408e-05	0.000715464
80	Chr01	7051933	7051969	36	DEL	108	107	41	32	3.56896e-05	0.000715464
81	Chr01	14294914	14295017	103	DEL	108	107	41	32	3.56896e-05	0.000715464
82	Chr01	15705024	15705024	111	INS	108	107	41	32	3.56896e-05	0.000715464
83	Chr01	15712955	15717863	4908	DEL	108	107	41	32	3.56896e-05	0.000715464
84	Chr01	21786117	21786117	367	INS	108	82	41	16	3.93956e-05	0.000758222
85	Chr01	6763267	6763336	69	DEL	108	100	41	26	4.1085e-05	0.000777782
86	Chr01	7053588	7054658	1070	DEL	108	106	41	31	4.3037e-05	0.000790456
87	Chr01	25655091	25655091	282	INS	108	105	41	30	4.26498e-05	0.000790456
88	Chr01	27246112	27246112	201	INS	108	105	41	30	4.26498e-05	0.000790456
89	Chr01	7663073	7663073	62	INS	108	67	41	10	4.5089e-05	0.000821621
90	Chr01	7044358	7049960	5602	DEL	107	105	41	31	4.59626e-05	0.000835886
91	Chr01	25820398	25820398	5617	INS	108	44	41	3	5.23881e-05	0.000936167
92	Chr01	5357841	5361977	4135	DEL	108	79	41	15	5.65254e-05	0.00100815
93	Chr01	20471325	20471421	96	DUP	107	34	41	1	5.78189e-05	0.00101183
94	Chr01	42742274	42754589	12315	DEL	108	54	41	6	6.85394e-05	0.00115414
95	Chr01	7037924	7037924	54	INS	108	38	41	2	7.11677e-05	0.00119477
96	Chr01	4980399	4980399	6435	INS	108	76	41	14	7.52422e-05	0.00125331
97	Chr01	14359787	14359787	86	INS	108	108	41	34	8.01825e-05	0.0012884
98	Chr01	35477907	35477968	61	DEL	108	108	41	34	8.01825e-05	0.0012884
99	Chr01	7043794	7043794	287	INS	107	101	41	28	8.50731e-05	0.00135405
100	Chr01	31968691	31968691	1761	INS	108	71	41	12	8.6508e-05	0.00137176
101	Chr01	3731245	3733028	1782	DEL	108	68	41	11	9.72434e-05	0.00150583
102	Chr01	1837694	1837736	42	DUP	108	78	41	15	0.000115623	0.00171665
103	Chr01	17820172	17820172	291	INS	108	49	41	5	0.000116571	0.00172702
104	Chr01	27479885	27479885	145	INS	108	32	41	1	0.000120819	0.0017732
105	Chr01	5377905	5377905	31	INS	108	90	41	21	0.000123918	0.00180028
106	Chr01	1838430	1838630	200	DEL	108	104	41	30	0.000127607	0.00182223
107	Chr01	21744159	21744439	280	DEL	108	38	39	2	0.000128361	0.0018275
108	Chr01	2797385	2797822	435	DEL	108	107	41	33	0.000136841	0.00190903
109	Chr01	6831979	6831979	288	INS	108	107	41	33	0.000136841	0.00190903
110	Chr01	6836617	6836665	48	DEL	108	107	41	33	0.000136841	0.00190903
111	Chr01	6838442	6839092	650	DEL	108	107	41	33	0.000136841	0.00190903
112	Chr01	6843536	6848010	4474	DEL	108	107	41	33	0.000136841	0.00190903
113	Chr01	6865177	6870065	4888	DEL	108	107	41	33	0.000136841	0.00190903
114	Chr01	6873665	6876468	2803	DEL	108	107	41	33	0.000136841	0.00190903
115	Chr01	42752301	42752301	157	INS	108	52	41	6	0.000144642	0.00200174
116	Chr01	29065340	29065395	55	DEL	108	77	41	15	0.000144913	0.0020035
117	Chr01	6831494	6831494	288	INS	108	106	41	32	0.000155762	0.00208087
118	Chr01	15886493	15886545	52	DEL	108	106	41	32	0.000155762	0.00208087
119	Chr01	46044586	46044724	138	DEL	108	106	41	32	0.000155762	0.00208087
120	Chr01	46473488	46473488	264	INS	108	88	41	20	0.000153965	0.00208087
121	Chr01	44722043	44722214	171	DEL	108	25	41	0	0.000161135	0.00214131
122	Chr01	2526130	2526130	7932	INS	108	101	41	28	0.000179966	0.00233451
123	Chr01	45315349	45315349	292	INS	108	101	41	28	0.000179966	0.00233451
124	Chr01	46465042	46465042	222	INS	108	86	41	19	0.000211451	0.00266806
125	Chr01	39088538	39088538	680	INS	108	48	41	5	0.000214718	0.0027019
126	Chr01	5032122	5032122	10520	INS	108	79	41	16	0.00022464	0.00279379
127	Chr01	19561482	19561482	51	INS	108	31	41	1	0.000225705	0.00279576
128	Chr01	15802825	15802825	69	INS	107	90	37	19	0.000232197	0.0028583
129	Chr01	27376449	27376501	51	DEL	108	99	41	27	0.000263011	0.00309214
130	Chr01	29784182	29784182	1827	INS	108	96	41	25	0.000265212	0.00310747
131	Chr01	20471344	20471344	96	INS	108	24	41	0	0.000286196	0.00330999
132	Chr01	47576355	47576355	34	INS	108	108	41	35	0.000327603	0.00359974
133	Chr01	1579520	1579520	222	INS	108	84	41	19	0.000336226	0.00368428
134	Chr01	2795113	2795113	89	INS	108	75	41	15	0.000345598	0.00376614
135	Chr01	20142224	20142281	59	DEL	108	100	41	28	0.000378579	0.00405857
136	Chr01	45305987	45306066	79	DEL	108	100	41	28	0.000378579	0.00405857
137	Chr01	36409450	36409481	31	DEL	108	62	41	10	0.000418649	0.00439138
138	Chr01	36871138	36871138	157	INS	108	29	41	1	0.000430458	0.00448304
139	Chr01	21775340	21775340	32	INS	108	35	39	2	0.000449242	0.00462341
140	Chr01	1839210	1839210	3464	INS	108	106	41	33	0.000541448	0.00524137
141	Chr01	6832130	6834309	2179	DEL	108	106	41	33	0.000541448	0.00524137
142	Chr01	6892780	6892780	6420	INS	108	106	41	33	0.000541448	0.00524137
143	Chr01	27113205	27113205	67	INS	108	106	41	33	0.000541448	0.00524137
144	Chr01	27113206	27113206	67	INS	108	106	41	33	0.000541448	0.00524137
145	Chr01	29215756	29215841	85	DEL	98	93	40	29	0.000534984	0.00524137
146	Chr01	15868040	15868040	66	INS	80	60	41	17	0.000577227	0.0055509
147	Chr01	4670772	4670772	212	INS	108	85	41	20	0.000580891	0.00557455
148	Chr01	2183364	2183364	587	INS	108	93	41	24	0.000589753	0.00561105
149	Chr01	46652090	46653895	1804	DEL	108	93	41	24	0.000589753	0.00561105
150	Chr01	6503377	6503377	83	INS	108	89	41	22	0.000630048	0.00594143
151	Chr01	17832971	17832971	33	INS	108	51	41	7	0.000681214	0.00634625
152	Chr01	44207430	44207537	107	DEL	53	40	28	10	0.000708359	0.00654418
153	Chr01	6573443	6573443	289	INS	108	102	41	30	0.000733926	0.00672883
154	Chr01	6503846	6503905	59	DEL	108	81	41	18	0.000792829	0.00715533
155	Chr01	4055338	4055338	157	INS	107	60	41	10	0.000809232	0.00726319
156	Chr01	4411627	4411627	226	INS	108	82	41	19	0.000833117	0.00737964
157	Chr01	12720023	12720023	103	INS	108	82	41	19	0.000833117	0.00737964
158	Chr01	12783541	12783591	50	DEL	108	82	41	19	0.000833117	0.00737964
159	Chr01	21770226	21770266	40	DEL	108	34	39	2	0.000843785	0.00745985
160	Chr01	6478024	6478082	58	DUP	101	85	41	23	0.000874646	0.00766374
161	Chr01	20163326	20163364	38	DEL	108	103	41	31	0.000982656	0.00839604
162	Chr01	20175807	20189910	14103	DEL	108	103	41	31	0.000982656	0.00839604
163	Chr01	20201075	20201157	82	DEL	108	103	41	31	0.000982656	0.00839604
164	Chr01	49001820	49001820	73	INS	108	94	41	25	0.000989634	0.00843989
165	Chr01	36669707	36670030	323	DEL	108	21	41	0	0.00101484	0.0085967
166	Chr01	6981913	6981913	111	INS	107	102	41	31	0.00104351	0.00882071
167	Chr01	23430282	23430282	37	INS	108	97	41	27	0.00105746	0.0089102
168	Chr01	28910813	28910993	180	DEL	108	100	41	29	0.00106345	0.0089102
169	Chr01	18380340	18380340	8531	INS	108	50	41	7	0.00118584	0.00975618
170	Chr01	6368453	6368453	179	INS	61	17	37	1	0.00120174	0.00986944
171	Chr02	3729174	3729174	917	INS	108	103	41	17	2.71168e-12	1.73964e-08
172	Chr02	3597545	3597915	370	DEL	108	100	41	16	2.94904e-11	7.43533e-08
173	Chr02	3671455	3671455	81	INS	108	100	41	16	2.94904e-11	7.43533e-08
174	Chr02	3671456	3671535	79	DUP	108	100	41	16	2.94904e-11	7.43533e-08
175	Chr02	3671512	3671512	81	INS	108	98	41	15	5.66675e-11	8.65598e-08
176	Chr02	3656788	3656788	57	INS	108	97	41	15	1.66385e-10	1.28181e-07
177	Chr02	3720309	3720675	381	DEL	108	100	41	17	1.54573e-10	1.28181e-07
178	Chr02	3723741	3723741	233	INS	108	100	41	17	1.54573e-10	1.28181e-07
179	Chr02	22932564	22932617	53	DEL	108	74	41	5	3.19873e-10	2.03526e-07
180	Chr02	3741442	3746330	4888	DEL	108	99	41	17	4.88126e-10	2.54001e-07
181	Chr02	5681533	5691892	10358	DEL	108	62	41	2	6.85659e-10	3.45747e-07
182	Chr02	3596779	3596980	204	DEL	108	97	41	16	8.31547e-10	3.97623e-07
183	Chr02	5975209	5975209	39	INS	108	107	41	25	1.17833e-09	5.06474e-07
184	Chr02	4575294	4575294	34	INS	108	105	41	23	2.20895e-09	7.40899e-07
185	Chr02	15629508	15633900	4391	DEL	108	105	41	23	2.20895e-09	7.40899e-07
186	Chr02	3656664	3656740	76	DEL	108	95	41	16	5.59793e-09	1.55998e-06
187	Chr02	3691878	3691980	89	DEL	108	95	41	16	5.59793e-09	1.55998e-06
188	Chr02	23006174	23006428	254	DEL	106	57	41	2	6.5336e-09	1.66458e-06
189	Chr02	4734597	4734707	105	DEL	97	95	37	21	6.70487e-09	1.69048e-06
190	Chr02	15655622	15655622	1599	INS	108	104	41	23	1.00876e-08	2.09805e-06
191	Chr02	3734409	3734529	120	DEL	108	99	41	19	1.04423e-08	2.1183e-06
192	Chr02	3734298	3734529	231	DEL	108	101	41	21	2.27187e-08	3.77294e-06
193	Chr02	19943924	19943976	52	DEL	108	103	41	23	3.84753e-08	5.13682e-06
194	Chr02	9702486	9702486	40	INS	108	105	41	25	4.53167e-08	5.48826e-06
195	Chr02	19963697	19963697	1009	INS	108	104	41	24	4.42282e-08	5.48826e-06
196	Chr02	4819769	4820701	932	DEL	107	103	41	24	4.96022e-08	5.77817e-06
197	Chr02	23009277	23009277	598	INS	108	49	41	1	5.7348e-08	6.54522e-06
198	Chr02	3640050	3640050	131	INS	108	100	41	21	6.65642e-08	7.47405e-06
199	Chr02	4850169	4850169	134	INS	108	97	41	19	7.18325e-08	7.93706e-06
200	Chr02	3726364	3726364	1672	INS	108	90	41	15	1.04365e-07	1.08815e-05
201	Chr02	5407920	5407920	114	INS	86	77	29	11	1.17577e-07	1.17721e-05
202	Chr02	3720911	3720911	193	INS	108	81	41	11	1.26855e-07	1.2229e-05
203	Chr02	9682715	9687605	4890	DEL	108	103	41	24	1.60306e-07	1.42043e-05
204	Chr02	11042474	11042474	839	INS	108	103	41	24	1.60306e-07	1.42043e-05
205	Chr02	20077886	20078113	227	DEL	108	103	41	24	1.60306e-07	1.42043e-05
206	Chr02	4148825	4148915	89	DEL	108	56	41	3	1.84142e-07	1.49742e-05
207	Chr02	4792597	4792597	48	INS	108	104	41	25	1.85733e-07	1.49742e-05
208	Chr02	9689040	9700010	10966	DEL	108	104	41	25	1.85733e-07	1.49742e-05
209	Chr02	9650987	9653921	2932	DEL	108	105	41	26	1.93123e-07	1.50452e-05
210	Chr02	4762319	4762319	226	INS	107	103	41	25	2.06697e-07	1.5968e-05
211	Chr02	19927941	19928113	172	DEL	107	103	41	25	2.06697e-07	1.5968e-05
212	Chr02	20081651	20081651	394	INS	107	103	41	25	2.06697e-07	1.5968e-05
213	Chr02	5490719	5490764	45	DEL	101	56	41	4	2.18783e-07	1.67617e-05
214	Chr02	5650294	5650347	53	DEL	108	40	41	0	2.33371e-07	1.73987e-05
215	Chr02	3690984	3690984	1733	INS	108	87	41	14	2.81843e-07	2.02242e-05
216	Chr02	5001299	5001299	41	INS	108	97	41	20	2.82938e-07	2.02242e-05
217	Chr02	4885647	4885697	50	DEL	66	49	26	4	2.97084e-07	2.10725e-05
218	Chr02	5044277	5044277	46	INS	108	101	41	23	3.76305e-07	2.49079e-05
219	Chr02	4855508	4855508	39	INS	108	95	41	19	3.90457e-07	2.55487e-05
220	Chr02	11482956	11483010	54	DEL	108	71	41	8	4.06242e-07	2.64477e-05
221	Chr02	15810081	15810081	14430	INS	108	65	41	6	4.09548e-07	2.65383e-05
222	Chr02	4774715	4774715	102	INS	86	79	29	13	4.29054e-07	2.76088e-05
223	Chr02	5407991	5407991	119	INS	88	79	29	12	4.39604e-07	2.8157e-05
224	Chr02	22954110	22960057	5948	DEL	108	92	41	17	4.72007e-07	2.89616e-05
225	Chr02	19922185	19922185	97	INS	106	101	40	24	5.59356e-07	3.26593e-05
226	Chr02	25916619	25916619	156	INS	108	89	41	16	6.1753e-07	3.53125e-05
227	Chr02	20026825	20033209	6384	DEL	108	103	41	25	6.38548e-07	3.59949e-05
228	Chr02	15794564	15794564	50	INS	108	106	41	28	7.23065e-07	3.83432e-05
229	Chr02	9449888	9449888	131	INS	108	104	41	26	7.47398e-07	3.91101e-05
230	Chr02	9612490	9629420	16930	DEL	108	104	41	26	7.47398e-07	3.91101e-05
231	Chr02	9434507	9435241	734	DEL	108	105	41	27	7.90736e-07	4.0687e-05
232	Chr02	9540026	9540183	157	DEL	108	105	41	27	7.90736e-07	4.0687e-05
233	Chr02	11639714	11639765	51	DUP	108	73	41	9	8.11863e-07	4.14663e-05
234	Chr02	11639713	11639713	53	INS	108	75	41	10	8.78257e-07	4.42061e-05
235	Chr02	5480392	5494595	14203	DEL	108	82	41	13	1.00838e-06	4.93049e-05
236	Chr02	15800859	15800859	359	INS	107	96	41	21	1.19773e-06	5.56412e-05
237	Chr02	6657773	6657773	393	INS	108	43	41	1	1.44013e-06	6.41099e-05
238	Chr02	11314026	11314026	332	INS	108	84	41	14	1.53517e-06	6.79049e-05
239	Chr02	9423051	9423051	294	INS	108	102	41	25	1.91386e-06	8.10366e-05
240	Chr02	1377636	1377701	70	DEL	108	83	41	14	2.1452e-06	8.8463e-05
241	Chr02	9295155	9297404	2249	DEL	108	103	41	26	2.43239e-06	9.48804e-05
242	Chr02	9427861	9429870	2009	DEL	108	103	41	26	2.43239e-06	9.48804e-05
243	Chr02	9629707	9649948	20241	DEL	108	103	41	26	2.43239e-06	9.48804e-05
244	Chr02	22943056	22943517	461	DEL	108	92	40	18	2.84633e-06	0.000107401
245	Chr02	3656740	3656797	57	DUP	106	79	41	13	2.87312e-06	0.000107881
246	Chr02	4838575	4838575	60	INS	108	104	41	27	2.88238e-06	0.000107881
247	Chr02	9558235	9559644	1409	DEL	108	104	41	27	2.88238e-06	0.000107881
248	Chr02	28591525	28591525	157	INS	108	70	41	9	2.9871e-06	0.000109437
249	Chr02	27868269	27868309	40	DEL	108	105	41	28	3.11088e-06	0.000112781
250	Chr02	17757466	17757466	51	INS	105	100	41	26	3.26499e-06	0.000116991
251	Chr02	17757469	17757469	51	INS	105	100	41	26	3.26499e-06	0.000116991
252	Chr02	5993591	5993626	35	DEL	63	35	34	3	3.5092e-06	0.000124455
253	Chr02	5026705	5040590	13882	DEL	104	99	41	26	3.60609e-06	0.000127306
254	Chr02	5963091	5963434	343	DEL	89	56	33	5	3.66746e-06	0.00012778
255	Chr02	19312022	19312022	505	INS	107	34	41	0	4.36044e-06	0.000148202
256	Chr02	5049178	5054678	5500	DEL	108	94	41	20	4.9644e-06	0.000160282
257	Chr02	18893259	18894668	1409	DEL	108	94	41	20	4.9644e-06	0.000160282
258	Chr02	1472984	1473206	222	DEL	89	43	34	2	5.47162e-06	0.000174626
259	Chr02	4743597	4743597	787	INS	107	100	41	25	5.68251e-06	0.000180113
260	Chr02	11025377	11025510	133	DEL	108	72	41	10	5.84453e-06	0.000182087
261	Chr02	9294728	9294824	96	DEL	108	102	41	26	6.917e-06	0.00020739
262	Chr02	11482481	11494769	12288	DEL	108	81	41	14	7.04443e-06	0.000208364
263	Chr02	24651895	24651895	157	INS	108	90	41	18	7.07718e-06	0.000208364
264	Chr02	9178472	9178510	38	DEL	108	103	41	27	8.86034e-06	0.000249222
265	Chr02	9606496	9606496	904	INS	108	103	41	27	8.86034e-06	0.000249222
266	Chr02	17758385	17758442	57	DEL	105	99	41	26	9.23416e-06	0.000255589
267	Chr02	5460750	5460845	95	DEL	108	78	41	13	1.01025e-05	0.000278512
268	Chr02	17791989	17791989	918	INS	108	104	41	28	1.06514e-05	0.000290467
269	Chr02	19975615	19979565	3950	DEL	108	104	41	28	1.06514e-05	0.000290467
270	Chr02	4461911	4461911	4727	INS	108	76	41	12	1.10756e-05	0.00029968
271	Chr02	3684306	3684306	101	INS	108	105	41	29	1.17564e-05	0.000308178
272	Chr02	22052139	22052139	235	INS	108	105	41	29	1.17564e-05	0.000308178
273	Chr02	4735043	4735099	56	DEL	108	47	41	3	1.24436e-05	0.000319658
274	Chr02	9656083	9656083	6309	INS	108	100	41	25	1.25517e-05	0.000319658
275	Chr02	9666105	9666478	373	DEL	108	97	41	23	1.24779e-05	0.000319658
276	Chr02	15145687	15145687	63	INS	108	92	41	20	1.2336e-05	0.000319658
277	Chr02	15146048	15146671	623	DEL	108	92	41	20	1.2336e-05	0.000319658
278	Chr02	25803161	25803161	36	INS	108	100	41	25	1.25517e-05	0.000319658
279	Chr02	9060918	9060982	64	DEL	81	70	35	16	1.32707e-05	0.000333046
280	Chr02	15785748	15786055	307	DEL	108	73	41	11	1.36047e-05	0.000339309
281	Chr02	15688296	15688296	39	INS	107	93	41	21	1.39759e-05	0.00034454
282	Chr02	131582	133599	2017	DEL	107	100	40	25	1.43655e-05	0.000353202
283	Chr02	1344001	1344049	48	DEL	108	42	41	2	1.5517e-05	0.000377703
284	Chr02	21990060	21990060	1694	INS	108	67	41	9	1.6615e-05	0.0004
285	Chr02	4481339	4481339	91	INS	108	64	41	8	1.66788e-05	0.000400841
286	Chr02	9276120	9290214	14093	DEL	108	101	41	26	1.7638e-05	0.000416318
287	Chr02	9417834	9417873	39	DEL	108	101	41	26	1.7638e-05	0.000416318
288	Chr02	4628885	4629078	193	DEL	55	46	28	10	1.89045e-05	0.000442238
289	Chr02	6025236	6025299	63	DEL	108	60	41	7	1.89672e-05	0.000442238
290	Chr02	25917359	25917398	39	DEL	108	98	41	24	1.90683e-05	0.000442238
291	Chr02	10970727	10970799	72	DEL	95	27	41	0	2.80563e-05	0.000606954
292	Chr02	4541751	4544384	2633	DEL	69	63	35	19	2.81101e-05	0.000607643
293	Chr02	17809717	17812136	2419	DEL	108	103	41	28	3.08507e-05	0.000645745
294	Chr02	5604425	5604456	31	DEL	108	35	41	1	3.28697e-05	0.000683877
295	Chr02	6733291	6733291	33	INS	108	35	41	1	3.28697e-05	0.000683877
296	Chr02	5555469	5555519	50	DEL	102	65	41	10	3.31289e-05	0.000686926
297	Chr02	22935999	22936031	32	DEL	97	51	34	4	3.38953e-05	0.000698403
298	Chr02	22963547	22963547	78	INS	108	87	41	18	3.42804e-05	0.000703724
299	Chr02	21950871	21951146	275	DEL	108	107	41	32	3.56896e-05	0.000715464
300	Chr02	22052349	22058973	6620	DEL	108	104	41	29	3.7693e-05	0.000732571
301	Chr02	22063494	22063494	5557	INS	108	104	41	29	3.7693e-05	0.000732571
302	Chr02	20625693	20625793	98	DEL	107	106	41	32	3.79132e-05	0.000735818
303	Chr02	15783834	15783834	5821	INS	108	68	41	10	3.85659e-05	0.000745357
304	Chr02	15796091	15796091	282	INS	108	68	41	10	3.85659e-05	0.000745357
305	Chr02	5213875	5213875	46	INS	107	29	40	0	3.90349e-05	0.000752678
306	Chr02	4968335	4969765	1431	DEL	105	100	41	28	3.95513e-05	0.000760282
307	Chr02	17818773	17818804	31	DEL	108	106	41	31	4.3037e-05	0.000790456
308	Chr02	22044956	22046033	1076	DEL	108	105	41	30	4.26498e-05	0.000790456
309	Chr02	22051641	22051737	96	DEL	108	105	41	30	4.26498e-05	0.000790456
310	Chr02	22070773	22070773	228	INS	108	105	41	30	4.26498e-05	0.000790456
311	Chr02	22965747	22965747	2895	INS	108	80	41	15	4.28997e-05	0.000790456
312	Chr02	15059030	15059168	145	DEL	108	67	41	10	4.5089e-05	0.000821621
313	Chr02	19987135	19987135	76	INS	95	89	31	19	4.84383e-05	0.000871199
314	Chr02	93701	100151	6450	DEL	108	101	41	27	5.77426e-05	0.00101183
315	Chr02	141660	141660	352	INS	108	101	41	27	5.77426e-05	0.00101183
316	Chr02	4793654	4793717	63	DEL	108	43	41	3	5.81545e-05	0.00101183
317	Chr02	9439262	9448461	9198	DEL	108	101	41	27	5.77426e-05	0.00101183
318	Chr02	24095010	24095010	48	INS	108	101	41	27	5.77426e-05	0.00101183
319	Chr02	4974914	4974953	39	DEL	108	92	41	21	6.27197e-05	0.00106389
320	Chr02	9658218	9658218	65	INS	107	94	41	23	6.57966e-05	0.00111133
321	Chr02	3600259	3600259	1582	INS	103	79	36	14	6.65336e-05	0.00112105
322	Chr02	18748589	18748589	50	INS	108	74	41	13	7.29886e-05	0.00122164
323	Chr02	3778390	3778433	43	DUP	108	102	41	28	7.84964e-05	0.0012884
324	Chr02	4142859	4142859	32	INS	108	108	41	34	8.01825e-05	0.0012884
325	Chr02	4550983	4550983	40	INS	108	108	41	34	8.01825e-05	0.0012884
326	Chr02	4963847	4964262	415	DEL	108	102	41	28	7.84964e-05	0.0012884
327	Chr02	15145347	15145347	117	INS	108	87	41	19	8.51468e-05	0.00135405
328	Chr02	5647708	5647708	54	INS	108	66	41	10	9.00268e-05	0.00140428
329	Chr02	21209963	21209963	221	INS	108	68	41	11	9.72434e-05	0.00150583
330	Chr02	11340804	11340970	166	DEL	107	84	39	17	9.91694e-05	0.0015348
331	Chr02	17069525	17069525	10965	INS	108	65	41	10	0.000104108	0.00157802
332	Chr02	6279378	6280455	1077	DEL	108	50	41	5	0.000106854	0.0015993
333	Chr02	4963825	4963825	245	INS	93	42	38	4	0.000108058	0.00161384
334	Chr02	31676484	31676484	158	INS	108	34	38	1	0.000117509	0.00173999
335	Chr02	4692373	4692538	165	DEL	108	33	41	1	0.000118766	0.00175111
336	Chr02	5585483	5585581	99	DEL	108	33	41	1	0.000118766	0.00175111
337	Chr02	5658947	5658947	1397	INS	108	33	41	1	0.000118766	0.00175111
338	Chr02	5494807	5494868	61	DEL	108	32	41	1	0.000120819	0.0017732
339	Chr02	5652066	5652513	447	DEL	108	32	41	1	0.000120819	0.0017732
340	Chr02	1539233	1539233	64	INS	108	41	41	3	0.00012163	0.00177541
341	Chr02	11348505	11348505	167	INS	106	91	36	19	0.000124119	0.00180226
342	Chr02	4679107	4679142	35	DUP	108	37	41	2	0.000125232	0.00181272
343	Chr02	17808264	17808322	58	DEL	108	100	41	27	0.000127926	0.00182223
344	Chr02	19988699	19988699	7086	INS	108	104	41	30	0.000127607	0.00182223
345	Chr02	21788955	21788987	32	DUP	108	100	41	27	0.000127926	0.00182223
346	Chr02	24013471	24013471	160	INS	108	100	41	27	0.000127926	0.00182223
347	Chr02	3726701	3726907	206	DEL	108	107	41	33	0.000136841	0.00190903
348	Chr02	21993224	21993382	158	DEL	108	107	41	33	0.000136841	0.00190903
349	Chr02	15129979	15144038	14059	DEL	108	84	41	18	0.000137383	0.00191274
350	Chr02	22022551	22023374	823	DEL	108	105	41	31	0.000148356	0.00201495
351	Chr02	9535703	9535742	39	DEL	96	74	37	15	0.000150378	0.0020414
352	Chr02	22150201	22156011	5809	DEL	108	106	41	32	0.000155762	0.00208087
353	Chr02	5459627	5460178	551	DEL	108	25	41	0	0.000161135	0.00214131
354	Chr02	17828340	17828340	61	INS	108	95	41	24	0.00016391	0.0021678
355	Chr02	21197967	21197967	6084	INS	108	72	41	13	0.0001757	0.00230831
356	Chr02	22046553	22046553	146	INS	107	94	41	24	0.000177499	0.00232975
357	Chr02	27864967	27865013	46	DEL	108	101	41	28	0.000179966	0.00233451
358	Chr02	5076915	5076986	71	DEL	105	53	41	7	0.00018256	0.00236558
359	Chr02	18744423	18744423	101	INS	108	74	41	14	0.000183129	0.00236558
360	Chr02	5478836	5478836	127	INS	108	61	41	9	0.000196706	0.00252334
361	Chr02	4088462	4088462	55	INS	108	81	41	17	0.000200741	0.00255032
362	Chr02	5335827	5335827	54	INS	101	36	38	2	0.00019984	0.00255032
363	Chr02	9398286	9398467	181	DEL	94	54	29	5	0.000215738	0.00270422
364	Chr02	17073964	17074253	289	DEL	107	68	41	12	0.000215729	0.00270422
365	Chr02	28382948	28382948	49	INS	108	87	41	20	0.00021578	0.00270422
366	Chr02	23005699	23006132	433	DEL	94	22	41	0	0.000216442	0.00271129
367	Chr02	5459238	5459238	318	INS	108	31	41	1	0.000225705	0.00279576
368	Chr02	5709091	5709091	2439	INS	108	31	41	1	0.000225705	0.00279576
369	Chr02	9537035	9537035	2814	INS	94	71	37	15	0.000226536	0.00280354
370	Chr02	11353679	11355173	1494	DEL	107	90	41	22	0.000227442	0.0028135
371	Chr02	4889516	4889553	37	DEL	84	36	29	2	0.000230549	0.00283927
372	Chr02	4763701	4763739	75	DEL	108	36	41	2	0.000239353	0.00290386
373	Chr02	4764413	4764488	75	DEL	108	36	41	2	0.000239353	0.00290386
374	Chr02	4790320	4790366	46	DEL	108	36	41	2	0.000239353	0.00290386
375	Chr02	4800439	4800439	555	INS	108	36	41	2	0.000239353	0.00290386
376	Chr02	4828123	4828332	209	DEL	108	36	41	2	0.000239353	0.00290386
377	Chr02	4841848	4841848	147	INS	108	36	41	2	0.000239353	0.00290386
378	Chr02	4896262	4896303	41	DEL	108	36	41	2	0.000239353	0.00290386
379	Chr02	4923283	4927214	3931	DEL	108	36	41	2	0.000239353	0.00290386
380	Chr02	4982240	4982315	79	DEL	108	36	41	2	0.000239353	0.00290386
381	Chr02	4982666	4982796	130	DEL	108	36	41	2	0.000239353	0.00290386
382	Chr02	4986434	4986772	338	DEL	108	36	41	2	0.000239353	0.00290386
383	Chr02	5005100	5005138	38	DEL	108	36	41	2	0.000239353	0.00290386
384	Chr02	5018994	5018994	6154	INS	107	35	41	2	0.000239051	0.00290386
385	Chr02	5074037	5077686	3649	DEL	108	36	41	2	0.000239353	0.00290386
386	Chr02	5181908	5181908	55	INS	108	36	41	2	0.000239353	0.00290386
387	Chr02	5182599	5182630	31	DEL	108	36	41	2	0.000239353	0.00290386
388	Chr02	5185358	5185422	64	DEL	108	36	41	2	0.000239353	0.00290386
389	Chr02	5258312	5258312	218	INS	108	36	41	2	0.000239353	0.00290386
390	Chr02	5503750	5503941	191	DEL	108	36	41	2	0.000239353	0.00290386
391	Chr02	5538953	5539213	260	DEL	108	36	41	2	0.000239353	0.00290386
392	Chr02	5539985	5540019	34	DEL	108	36	41	2	0.000239353	0.00290386
393	Chr02	5602017	5602049	32	DEL	108	36	41	2	0.000239353	0.00290386
394	Chr02	6243302	6243302	227	INS	108	36	41	2	0.000239353	0.00290386
395	Chr02	5607565	5607626	61	DEL	108	30	41	1	0.000244119	0.00295006
396	Chr02	17766344	17766537	193	DEL	104	97	41	28	0.000247073	0.00296894
397	Chr02	4465050	4465050	160	INS	108	85	41	19	0.000250209	0.00297186
398	Chr02	4738094	4738137	43	DUP	108	35	41	2	0.000250027	0.00297186
399	Chr02	4766182	4766182	10306	INS	108	35	41	2	0.000250027	0.00297186
400	Chr02	4766830	4766830	45	INS	108	35	41	2	0.000250027	0.00297186
401	Chr02	4845528	4845582	54	DEL	108	35	41	2	0.000250027	0.00297186
402	Chr02	4882625	4882656	31	DEL	108	35	41	2	0.000250027	0.00297186
403	Chr02	5041746	5041815	69	DEL	108	35	41	2	0.000250027	0.00297186
404	Chr02	5080255	5080310	55	DEL	108	35	41	2	0.000250027	0.00297186
405	Chr02	5081261	5081306	45	DEL	108	35	41	2	0.000250027	0.00297186
406	Chr02	5172558	5172589	31	DEL	108	35	41	2	0.000250027	0.00297186
407	Chr02	5279426	5279476	50	DEL	108	35	41	2	0.000250027	0.00297186
408	Chr02	5551484	5551515	31	DEL	108	35	41	2	0.000250027	0.00297186
409	Chr02	5553739	5553739	33	INS	108	35	41	2	0.000250027	0.00297186
410	Chr02	5564636	5564685	49	DEL	108	35	41	2	0.000250027	0.00297186
411	Chr02	5648666	5648742	76	DEL	108	35	41	2	0.000250027	0.00297186
412	Chr02	4572887	4572887	50	INS	108	51	41	6	0.000270308	0.00315784
413	Chr02	4916477	4916745	268	DEL	104	42	41	4	0.000287193	0.00332014
414	Chr02	3636731	3636788	57	DEL	108	108	41	35	0.000327603	0.00359974
415	Chr02	3700588	3700624	36	DEL	108	108	41	35	0.000327603	0.00359974
416	Chr02	3732259	3732337	78	DEL	108	108	41	35	0.000327603	0.00359974
417	Chr02	3732579	3732579	42	INS	108	108	41	35	0.000327603	0.00359974
418	Chr02	3752223	3758431	6208	DEL	108	108	41	35	0.000327603	0.00359974
419	Chr02	22060008	22060008	1186	INS	108	103	41	30	0.000325417	0.00359974
420	Chr02	15187478	15187478	502	INS	108	84	41	19	0.000336226	0.00368428
421	Chr02	3659155	3659155	2344	INS	101	53	41	8	0.000337792	0.00369997
422	Chr02	11522871	11522871	329	INS	108	92	41	23	0.000352009	0.00382698
423	Chr02	4439339	4439965	626	DEL	108	57	41	8	0.000364048	0.00394241
424	Chr02	18901631	18901631	507	INS	108	82	41	18	0.000366715	0.00396665
425	Chr02	5478037	5478037	151	INS	100	36	36	2	0.000374479	0.00404274
426	Chr02	17787577	17788825	1248	DEL	108	100	41	28	0.000378579	0.00405857
427	Chr02	17797635	17797709	74	DEL	108	100	41	28	0.000378579	0.00405857
428	Chr02	5691646	5691646	39	INS	98	32	41	2	0.000381062	0.0040836
429	Chr02	121840	121877	37	DEL	107	96	40	25	0.000383223	0.00410042
430	Chr02	17064831	17064831	68	INS	108	68	41	12	0.000395808	0.00422816
431	Chr02	5295476	5295753	277	DEL	108	39	41	3	0.000398807	0.00425404
432	Chr02	5044824	5044824	241	INS	108	59	41	9	0.000407967	0.0043434
433	Chr02	14678097	14678097	359	INS	108	104	41	31	0.000412623	0.00435618
434	Chr02	14689541	14689541	263	INS	108	104	41	31	0.000412623	0.00435618
435	Chr02	21993927	21993981	54	DEL	108	104	41	31	0.000412623	0.00435618
436	Chr02	17049219	17049219	474	INS	108	65	41	11	0.000414442	0.00437372
437	Chr02	6248627	6248718	91	DEL	108	38	41	3	0.000416179	0.00437872
438	Chr02	28623187	28623281	94	DEL	88	38	32	3	0.000415832	0.00437872
439	Chr02	17062008	17062165	157	DEL	108	67	41	12	0.000437982	0.00454263
440	Chr02	9531535	9531535	166	INS	95	76	36	17	0.000445085	0.00460596
441	Chr02	4803359	4803394	35	DEL	107	34	41	2	0.000446411	0.00461624
442	Chr02	4850976	4851016	40	DUP	107	34	41	2	0.000446411	0.00461624
443	Chr02	4706380	4706474	94	DEL	108	34	41	2	0.000451939	0.00462341
444	Chr02	4730284	4730602	318	DEL	108	34	41	2	0.000451939	0.00462341
445	Chr02	4752647	4752680	33	DEL	108	34	41	2	0.000451939	0.00462341
446	Chr02	4820994	4821039	45	DEL	108	34	41	2	0.000451939	0.00462341
447	Chr02	5006707	5006738	31	DEL	108	34	41	2	0.000451939	0.00462341
448	Chr02	5049038	5049089	50	DEL	108	34	41	2	0.000451939	0.00462341
449	Chr02	5067131	5067131	697	INS	108	34	41	2	0.000451939	0.00462341
450	Chr02	5084769	5084806	37	DEL	108	34	41	2	0.000451939	0.00462341
451	Chr02	5258514	5258514	77	INS	108	34	41	2	0.000451939	0.00462341
452	Chr02	5306933	5306933	49	INS	108	34	41	2	0.000451939	0.00462341
453	Chr02	5531535	5532072	537	DEL	108	34	41	2	0.000451939	0.00462341
454	Chr02	5532547	5532729	182	DEL	108	34	41	2	0.000451939	0.00462341
455	Chr02	5692362	5692553	191	DEL	108	34	41	2	0.000451939	0.00462341
456	Chr02	5733519	5733642	123	DEL	108	34	41	2	0.000451939	0.00462341
457	Chr02	5735101	5735157	56	DUP	108	34	41	2	0.000451939	0.00462341
458	Chr02	5757464	5757464	46	INS	108	34	41	2	0.000451939	0.00462341
459	Chr02	3692828	3692905	77	DEL	84	39	37	5	0.000453916	0.0046389
460	Chr02	17041996	17042084	88	DEL	108	64	41	11	0.000466303	0.00474412
461	Chr02	4491050	4491050	8569	INS	108	105	41	32	0.000493936	0.00493118
462	Chr02	5626845	5626894	49	DEL	108	33	41	2	0.000493459	0.00493118
463	Chr02	5657090	5657128	38	DEL	108	33	41	2	0.000493459	0.00493118
464	Chr02	5700883	5700922	39	DEL	108	33	41	2	0.000493459	0.00493118
465	Chr02	9682371	9682371	39	INS	108	90	41	22	0.000493126	0.00493118
466	Chr02	11517699	11517699	165	INS	108	90	41	22	0.000493126	0.00493118
467	Chr02	22140064	22140064	101	INS	108	105	41	32	0.000493936	0.00493118
468	Chr02	15732323	15732361	38	DEL	108	107	41	34	0.00050707	0.00501357
469	Chr02	22068040	22068040	50	INS	108	107	41	34	0.00050707	0.00501357
470	Chr02	5269394	5269461	67	DEL	106	48	41	6	0.000518821	0.0051261
471	Chr02	17832551	17832551	233	INS	108	106	41	33	0.000541448	0.00524137
472	Chr02	19973063	19973063	116	INS	108	106	41	33	0.000541448	0.00524137
473	Chr02	22141379	22142944	1565	DEL	108	106	41	33	0.000541448	0.00524137
474	Chr02	22144497	22145432	933	DEL	108	106	41	33	0.000541448	0.00524137
475	Chr02	5460361	5460557	196	DEL	108	23	41	0	0.000555857	0.005364
476	Chr02	17773474	17773519	45	DEL	105	96	41	27	0.000572406	0.00550819
477	Chr02	6159269	6171803	12527	DEL	108	93	41	24	0.000589753	0.00561105
478	Chr02	13975883	13975883	52	INS	108	76	41	16	0.000634534	0.00597156
479	Chr02	7218082	7218196	114	DEL	108	96	41	26	0.000678066	0.00633181
480	Chr02	9483087	9483123	36	DEL	108	71	41	14	0.000757062	0.0069053
481	Chr02	5245692	5245752	60	DEL	108	73	41	15	0.000770901	0.0070053
482	Chr02	6706958	6706958	46	INS	108	69	41	13	0.000779382	0.00705693
483	Chr02	21395779	21395779	86	INS	108	81	41	18	0.000792829	0.00715533
484	Chr02	4881615	4881852	237	DEL	108	36	41	3	0.00080349	0.00722568
485	Chr02	9658211	9658211	165	INS	96	63	37	12	0.000807162	0.00724695
486	Chr02	4937297	4937375	78	DEL	108	28	41	1	0.000820239	0.0073221
487	Chr02	5278889	5278889	213	INS	108	28	41	1	0.000820239	0.0073221
488	Chr02	5550939	5550939	2587	INS	108	27	41	1	0.00082266	0.0073221
489	Chr02	5572196	5572196	225	INS	108	27	41	1	0.00082266	0.0073221
490	Chr02	18758190	18765340	7150	DEL	108	82	41	19	0.000833117	0.00737964
491	Chr02	9599660	9599660	2839	INS	108	68	41	13	0.00084335	0.00745838
492	Chr02	5258499	5258573	74	DUP	108	32	41	2	0.000848393	0.00746963
493	Chr02	5673444	5687186	13742	DEL	108	32	41	2	0.000848393	0.00746963
494	Chr02	17063186	17063186	524	INS	108	63	41	11	0.000846513	0.00746963
495	Chr02	4462558	4462603	45	DEL	108	92	41	24	0.000854555	0.00750007
496	Chr02	23324631	23324631	66	INS	108	92	41	24	0.000854555	0.00750007
497	Chr02	24772437	24773010	573	DEL	108	92	41	24	0.000854555	0.00750007
498	Chr02	24777826	24777910	84	DEL	108	91	41	23	0.000877625	0.00766374
499	Chr02	4476305	4476305	228	INS	108	80	41	18	0.000891823	0.00777288
500	Chr02	18901615	18901615	6353	INS	108	80	41	18	0.000891823	0.00777288
501	Chr02	9494801	9494837	36	DEL	108	70	41	14	0.000898764	0.00779922
502	Chr02	17016535	17016777	242	DEL	108	70	41	14	0.000898764	0.00779922
503	Chr02	17054049	17054049	115	INS	108	65	41	12	0.000908748	0.00786617
504	Chr02	20929242	20929444	202	DEL	108	78	41	17	0.00100413	0.00851899
505	Chr02	17776812	17776812	76	INS	98	69	41	16	0.00102274	0.00865832
506	Chr02	4777568	4777568	42	INS	84	32	29	2	0.00102638	0.0086865
507	Chr02	4772523	4772561	38	DEL	89	30	35	2	0.00111439	0.00928405
508	Chr02	15150090	15161113	11012	DEL	108	84	41	20	0.0011666	0.00965231
509	Chr02	4150121	4150121	87	INS	108	99	41	28	0.00117309	0.0096714
510	Chr02	17783906	17783906	81	INS	108	99	41	28	0.00117309	0.0096714
511	Chr02	17783907	17783986	79	DUP	108	99	41	28	0.00117309	0.0096714
512	Chr02	17783924	17783924	82	INS	108	99	41	28	0.00117309	0.0096714
513	Chr03	25486618	25490951	4333	DEL	108	108	41	26	4.34013e-10	2.40738e-07
514	Chr03	25504615	25509485	4873	DEL	108	108	41	26	4.34013e-10	2.40738e-07
515	Chr03	25533800	25534398	598	DEL	108	108	41	26	4.34013e-10	2.40738e-07
516	Chr03	4020707	4020913	206	DEL	108	66	41	3	7.8041e-10	3.79717e-07
517	Chr03	25502364	25502364	78	INS	108	107	41	25	1.17833e-09	5.06474e-07
518	Chr03	25477245	25481970	4725	DEL	108	106	41	24	1.8545e-09	7.04558e-07
519	Chr03	25492882	25492882	41	INS	107	102	41	21	2.21467e-09	7.40899e-07
520	Chr03	3231299	3231774	475	DEL	108	63	41	3	3.84602e-09	1.1722e-06
521	Chr03	25496034	25496463	428	DEL	108	107	41	26	5.68103e-09	1.55998e-06
522	Chr03	25534773	25534773	53	INS	108	107	41	26	5.68103e-09	1.55998e-06
523	Chr03	25534802	25534802	56	INS	108	107	41	26	5.68103e-09	1.55998e-06
524	Chr03	25534803	25534853	50	DUP	108	107	41	26	5.68103e-09	1.55998e-06
525	Chr03	25641841	25641841	158	INS	108	106	41	25	8.71695e-09	2.02237e-06
526	Chr03	12000573	12000604	31	DEL	108	108	41	28	1.05403e-08	2.1183e-06
527	Chr03	24885922	24885922	1151	INS	108	107	41	27	2.64748e-08	4.24423e-06
528	Chr03	25490281	25490281	48	INS	108	103	41	23	3.84753e-08	5.13682e-06
529	Chr03	25534837	25534837	106	INS	108	105	41	25	4.53167e-08	5.48826e-06
530	Chr03	12003597	12003597	32	INS	108	108	41	29	4.97939e-08	5.77817e-06
531	Chr03	12008330	12008330	73	INS	108	108	41	29	4.97939e-08	5.77817e-06
532	Chr03	4177053	4177053	51	INS	108	85	41	12	5.07677e-08	5.86664e-06
533	Chr03	4317673	4317673	205	INS	108	57	41	3	1.62885e-07	1.43277e-05
534	Chr03	22077804	22077849	45	DUP	108	105	41	26	1.93123e-07	1.50452e-05
535	Chr03	25536110	25536110	3405	INS	108	105	41	26	1.93123e-07	1.50452e-05
536	Chr03	26653785	26653785	157	INS	108	60	41	4	2.31319e-07	1.72922e-05
537	Chr03	25499616	25500653	1037	DEL	108	101	41	23	3.76305e-07	2.49079e-05
538	Chr03	2571355	2571355	1463	INS	108	95	41	19	3.90457e-07	2.55487e-05
539	Chr03	24995739	25002383	6644	DEL	108	107	41	29	5.20837e-07	3.04744e-05
540	Chr03	25003026	25003026	71	INS	108	107	41	29	5.20837e-07	3.04744e-05
541	Chr03	25503366	25503366	36	INS	108	103	41	25	6.38548e-07	3.59949e-05
542	Chr03	4998977	4998977	39	INS	108	61	41	5	7.78388e-07	4.04266e-05
543	Chr03	25469750	25469750	42	INS	108	87	41	15	7.96598e-07	4.08371e-05
544	Chr03	25491584	25491584	158	INS	108	69	41	8	1.17265e-06	5.52801e-05
545	Chr03	22066281	22067797	1516	DEL	107	96	41	21	1.19773e-06	5.56412e-05
546	Chr03	24681696	24689790	8094	DEL	108	92	41	18	1.32413e-06	6.04006e-05
547	Chr03	22066278	22073013	6735	DEL	108	91	41	18	2.19393e-06	8.8463e-05
548	Chr03	4441688	4441688	222	INS	108	51	41	3	2.41469e-06	9.48804e-05
549	Chr03	24879911	24879911	4083	INS	108	104	41	27	2.88238e-06	0.000107881
550	Chr03	396941	396971	36	DEL	108	50	41	3	2.88966e-06	0.000107906
551	Chr03	25002994	25002994	35	INS	108	106	41	29	2.92974e-06	0.000107906
552	Chr03	16805667	16805667	245	INS	61	58	20	9	3.44442e-06	0.000122471
553	Chr03	22075220	22075220	125	INS	108	100	41	24	3.64925e-06	0.000127306
554	Chr03	26615884	26615884	223	INS	108	78	41	12	3.69161e-06	0.000127979
555	Chr03	4804600	4804600	268	INS	108	49	41	3	5.5549e-06	0.000176674
556	Chr03	3139306	3139363	57	DEL	108	56	41	5	5.86297e-06	0.000182087
557	Chr03	19892309	19892309	31	INS	108	56	41	5	5.86297e-06	0.000182087
558	Chr03	19714245	19714706	461	DEL	108	102	41	26	6.917e-06	0.00020739
559	Chr03	18101670	18101670	53	INS	108	52	41	4	8.37949e-06	0.000239091
560	Chr03	19555809	19555857	48	DUP	108	107	41	31	9.00691e-06	0.000250549
561	Chr03	25503337	25503337	52	INS	108	89	41	18	9.22388e-06	0.00025556
562	Chr03	8129360	8129403	43	DEL	108	78	41	13	1.01025e-05	0.000278512
563	Chr03	5417415	5431646	14231	DEL	108	51	41	4	1.02692e-05	0.000282545
564	Chr03	19679268	19679268	43	INS	108	100	41	25	1.25517e-05	0.000319658
565	Chr03	19876792	19876792	5990	INS	108	47	41	3	1.24436e-05	0.000319658
566	Chr03	4802906	4802906	152	INS	108	54	41	5	1.37686e-05	0.000341556
567	Chr03	1034123	1034463	340	DEL	108	58	41	6	1.3823e-05	0.000341682
568	Chr03	7298250	7298386	136	DEL	108	93	41	21	2.12268e-05	0.0004794
569	Chr03	4809515	4809515	240	INS	108	53	41	5	2.53625e-05	0.000556321
570	Chr03	4078524	4078524	158	INS	107	36	41	1	2.88835e-05	0.000617145
571	Chr03	27189646	27189646	247	INS	108	83	41	16	2.90696e-05	0.000619214
572	Chr03	26239358	26239558	200	DEL	108	103	41	28	3.08507e-05	0.000645745
573	Chr03	26249118	26249118	198	INS	108	103	41	28	3.08507e-05	0.000645745
574	Chr03	8130284	8130284	46	INS	108	91	41	20	3.31896e-05	0.000686926
575	Chr03	25493104	25493300	196	DEL	50	39	32	10	3.30625e-05	0.000686926
576	Chr03	19555808	19555808	50	INS	108	107	41	32	3.56896e-05	0.000715464
577	Chr03	26227978	26227978	338	INS	108	94	41	22	3.61421e-05	0.000715464
578	Chr03	26331225	26331225	222	INS	108	107	41	32	3.56896e-05	0.000715464
579	Chr03	2429018	2429189	171	DEL	108	82	41	16	3.93956e-05	0.000758222
580	Chr03	26282105	26282105	152	INS	107	99	41	26	4.5048e-05	0.000821621
581	Chr03	5811019	5811019	280	INS	108	64	41	9	4.70601e-05	0.00084751
582	Chr03	12908633	12908633	52	INS	108	89	40	19	5.1169e-05	0.000917932
583	Chr03	8188639	8189286	647	DEL	107	83	41	17	5.98825e-05	0.00103172
584	Chr03	2978508	2978667	159	DEL	108	74	41	13	7.29886e-05	0.00122164
585	Chr03	1963906	1963906	401	INS	108	67	40	10	7.95597e-05	0.0012884
586	Chr03	4809097	4809193	96	DEL	108	57	41	7	7.95399e-05	0.0012884
587	Chr03	22420758	22423378	2620	DEL	108	108	41	34	8.01825e-05	0.0012884
588	Chr03	25782495	25782528	33	DEL	108	108	41	34	8.01825e-05	0.0012884
589	Chr03	2026399	2026399	2530	INS	108	87	41	19	8.51468e-05	0.00135405
590	Chr03	4808030	4808030	125	INS	108	46	41	4	8.6798e-05	0.00137322
591	Chr03	27765763	27765763	222	INS	108	46	41	4	8.6798e-05	0.00137322
592	Chr03	4890379	4890431	64	DEL	107	68	41	11	8.71065e-05	0.00137602
593	Chr03	26329154	26329154	295	INS	108	99	41	26	8.86406e-05	0.00138499
594	Chr03	24259702	24259702	714	INS	108	68	41	11	9.72434e-05	0.00150583
595	Chr03	7867076	7867425	342	DEL	108	103	41	29	0.000102593	0.00157026
596	Chr03	26223985	26223985	121	INS	108	103	41	29	0.000102593	0.00157026
597	Chr03	26228949	26228949	475	INS	108	103	41	29	0.000102593	0.00157026
598	Chr03	22076019	22076104	83	DEL	108	96	41	24	0.000104124	0.00157802
599	Chr03	5494861	5494913	52	DEL	108	50	41	5	0.000106854	0.0015993
600	Chr03	19616378	19616378	101	INS	108	107	41	33	0.000136841	0.00190903
601	Chr03	26284776	26284776	204	INS	107	94	40	23	0.00013735	0.00191274
602	Chr03	25771265	25771265	1223	INS	107	106	41	33	0.000144334	0.00200174
603	Chr03	21042946	21042946	287	INS	108	106	41	32	0.000155762	0.00208087
604	Chr03	25838933	25839161	228	DEL	108	82	41	17	0.00016485	0.00217505
605	Chr03	27202412	27202412	36	INS	108	82	41	17	0.00016485	0.00217505
606	Chr03	27205083	27205083	102	INS	108	82	41	17	0.00016485	0.00217505
607	Chr03	23525441	23525441	413	INS	104	73	38	13	0.000179697	0.00233451
608	Chr03	26270684	26270684	91	INS	108	101	41	28	0.000179966	0.00233451
609	Chr03	24569274	24569274	5035	INS	108	69	41	12	0.000200316	0.00255032
610	Chr03	7067636	7067636	52	INS	108	91	41	22	0.000209575	0.00265042
611	Chr03	5521962	5522022	60	DEL	108	60	41	9	0.000229551	0.00282824
612	Chr03	27680072	27683510	3438	DEL	108	35	41	2	0.000250027	0.00297186
613	Chr03	2429325	2431005	1680	DEL	108	76	41	15	0.000285947	0.00330999
614	Chr03	1147421	1147421	57	INS	108	103	41	30	0.000325417	0.00359974
615	Chr03	18582652	18582652	412	INS	108	54	41	7	0.000321263	0.00359974
616	Chr03	25801583	25801740	157	DEL	108	108	41	35	0.000327603	0.00359974
617	Chr03	26418201	26418201	491	INS	108	108	41	35	0.000327603	0.00359974
618	Chr03	5032093	5032131	38	DEL	108	73	41	14	0.000344536	0.00376075
619	Chr03	18582654	18582654	411	INS	107	56	41	8	0.000362242	0.00392957
620	Chr03	23496629	23497800	1171	DEL	108	82	41	18	0.000366715	0.00396665
621	Chr03	4807032	4808630	1586	INV	108	39	41	3	0.000398807	0.00425404
622	Chr03	5039904	5046351	6447	DEL	108	72	41	14	0.000417949	0.00438735
623	Chr03	7143214	7143214	2991	INS	108	90	41	22	0.000493126	0.00493118
624	Chr03	26338780	26338780	102	INS	108	105	41	32	0.000493936	0.00493118
625	Chr03	26241224	26241448	224	DEL	108	107	41	34	0.00050707	0.00501357
626	Chr03	25781720	25781720	43	INS	55	50	34	20	0.000513487	0.00507521
627	Chr03	8067074	8067216	142	DEL	108	49	41	6	0.000527523	0.00519542
628	Chr03	19611827	19611876	49	DEL	104	101	40	31	0.00052674	0.00519542
629	Chr03	22049513	22049555	42	DEL	108	49	41	6	0.000527523	0.00519542
630	Chr03	19636501	19636501	2805	INS	108	106	41	33	0.000541448	0.00524137
631	Chr03	3139666	3139666	50	INS	108	48	41	6	0.000585629	0.00561105
632	Chr03	4807081	4812123	5042	INV	108	42	41	4	0.000587159	0.00561105
633	Chr03	7143521	7148464	4941	DEL	108	89	41	22	0.000630048	0.00594143
634	Chr03	17917022	17917022	7629	INS	108	51	41	7	0.000681214	0.00634625
635	Chr03	27564513	27564513	34	INS	108	55	41	8	0.00071202	0.00656488
636	Chr03	5000941	5001003	62	DEL	108	71	41	14	0.000757062	0.0069053
637	Chr03	4885309	4885463	154	DEL	108	81	41	18	0.000792829	0.00715533
638	Chr03	4895505	4901541	6036	DEL	108	81	41	18	0.000792829	0.00715533
639	Chr03	4232698	4232698	157	INS	108	32	41	2	0.000848393	0.00746963
640	Chr03	6731755	6732020	265	DEL	108	32	41	2	0.000848393	0.00746963
641	Chr03	11772500	11772500	85	INS	108	63	41	11	0.000846513	0.00746963
642	Chr03	11772502	11772502	78	INS	108	63	41	11	0.000846513	0.00746963
643	Chr03	22088366	22088401	35	DEL	108	91	41	23	0.000877625	0.00766374
644	Chr03	24966960	24966960	4165	INS	108	80	41	18	0.000891823	0.00777288
645	Chr03	12513281	12513281	166	INS	108	103	41	31	0.000982656	0.00839604
646	Chr03	26255901	26256123	222	DEL	108	103	41	31	0.000982656	0.00839604
647	Chr03	23655129	23655190	61	DEL	63	38	39	10	0.000984761	0.00840867
648	Chr03	4893346	4893346	2803	INS	108	77	41	17	0.00113716	0.00945381
649	Chr04	11100979	11100979	4516	INS	108	77	41	4	6.12908e-12	2.56942e-08
650	Chr04	8382282	8382358	76	DEL	108	89	41	10	5.89508e-11	8.65598e-08
651	Chr04	11001710	11001710	157	INS	104	64	41	2	5.38967e-11	8.65598e-08
652	Chr04	8483528	8489792	6264	DEL	108	88	41	10	1.35743e-10	1.28181e-07
653	Chr04	9885930	9886517	586	DEL	108	74	41	5	3.19873e-10	2.03526e-07
654	Chr04	17059206	17059206	81	INS	108	77	41	6	4.88774e-10	2.54001e-07
655	Chr04	10565357	10565357	239	INS	108	70	41	4	7.49161e-10	3.71022e-07
656	Chr04	4707364	4707399	35	DEL	108	96	41	16	2.2173e-09	7.40899e-07
657	Chr04	16924207	16924240	33	DEL	108	90	41	13	3.84618e-09	1.1722e-06
658	Chr04	16928468	16928575	106	DEL	108	90	41	13	3.84618e-09	1.1722e-06
659	Chr04	10060047	10060103	56	DEL	108	106	41	25	8.71695e-09	2.02237e-06
660	Chr04	12952021	12952021	118	INS	108	87	41	12	9.37129e-09	2.09805e-06
661	Chr04	22693443	22693443	54	INS	108	72	41	6	1.01561e-08	2.09805e-06
662	Chr04	23771291	23774424	3132	DEL	108	72	41	6	1.01561e-08	2.09805e-06
663	Chr04	23860883	23861491	608	DEL	108	72	41	6	1.01561e-08	2.09805e-06
664	Chr04	23884754	23884811	57	DEL	108	72	41	6	1.01561e-08	2.09805e-06
665	Chr04	9860254	9860314	60	DEL	108	108	41	28	1.05403e-08	2.1183e-06
666	Chr04	11097970	11097970	158	INS	106	64	41	4	1.0801e-08	2.15508e-06
667	Chr04	23770692	23770692	119	INS	108	71	41	6	1.46104e-08	2.7565e-06
668	Chr04	23950488	23950579	91	DEL	108	71	41	6	1.46104e-08	2.7565e-06
669	Chr04	12951970	12951970	266	INS	108	89	41	13	1.49539e-08	2.80225e-06
670	Chr04	10466612	10467176	564	DEL	108	79	41	9	1.93753e-08	3.46681e-06
671	Chr04	10820383	10820383	66	INS	108	101	41	21	2.27187e-08	3.77294e-06
672	Chr04	10820384	10820448	64	DUP	108	101	41	21	2.27187e-08	3.77294e-06
673	Chr04	22336462	22336541	79	DEL	108	73	41	7	3.21284e-08	4.76497e-06
674	Chr04	23771173	23771173	148	INS	108	70	41	6	3.48085e-08	5.05434e-06
675	Chr04	23822770	23822770	291	INS	108	63	41	4	3.46324e-08	5.05434e-06
676	Chr04	23971824	23971824	154	INS	108	70	41	6	3.48085e-08	5.05434e-06
677	Chr04	12952020	12952020	105	INS	108	87	41	13	3.84348e-08	5.13682e-06
678	Chr04	10070070	10070110	40	DEL	108	105	41	25	4.53167e-08	5.48826e-06
679	Chr04	22919625	22919694	70	DEL	108	72	41	7	4.59907e-08	5.52167e-06
680	Chr04	22690532	22690597	65	DEL	108	69	41	6	4.70551e-08	5.58856e-06
681	Chr04	23626057	23626057	64	INS	108	69	41	6	4.70551e-08	5.58856e-06
682	Chr04	18457523	18457795	272	DEL	108	62	41	4	8.40398e-08	9.03395e-06
683	Chr04	23863545	23863545	220	INS	108	62	41	4	8.40398e-08	9.03395e-06
684	Chr04	23592278	23595080	2797	DEL	108	69	40	6	8.99894e-08	9.5991e-06
685	Chr04	23941695	23941695	224	INS	108	61	41	4	9.97785e-08	1.05219e-05
686	Chr04	10103663	10103663	222	INS	107	105	39	25	1.01648e-07	1.06381e-05
687	Chr04	22093483	22093483	61	INS	108	71	41	7	1.07304e-07	1.10631e-05
688	Chr04	22927589	22927783	194	DEL	108	71	41	7	1.07304e-07	1.10631e-05
689	Chr04	23367124	23367211	87	DEL	94	64	27	3	1.09926e-07	1.12125e-05
690	Chr04	23508585	23509306	722	DEL	108	68	41	6	1.10474e-07	1.12125e-05
691	Chr04	23863235	23863295	60	DEL	108	68	41	6	1.10474e-07	1.12125e-05
692	Chr04	9867318	9867543	225	DEL	108	107	41	28	1.19354e-07	1.17799e-05
693	Chr04	9887204	9892501	5296	DEL	108	107	41	28	1.19354e-07	1.17799e-05
694	Chr04	23834542	23834542	280	INS	108	67	41	6	1.42834e-07	1.32059e-05
695	Chr04	23888739	23889150	408	DEL	108	67	41	6	1.42834e-07	1.32059e-05
696	Chr04	23985954	23986360	406	DEL	108	67	41	6	1.42834e-07	1.32059e-05
697	Chr04	22253576	22253652	77	DEL	108	70	41	7	1.44548e-07	1.32745e-05
698	Chr04	22494503	22494503	77	INS	106	71	41	8	2.81321e-07	2.02242e-05
699	Chr04	23723159	23723159	98	INS	108	66	41	6	3.26317e-07	2.25688e-05
700	Chr04	23792930	23795505	2577	DEL	108	66	41	6	3.26317e-07	2.25688e-05
701	Chr04	23979968	23979968	93	INS	108	66	41	6	3.26317e-07	2.25688e-05
702	Chr04	22094032	22094248	216	DEL	108	69	41	7	3.31625e-07	2.27656e-05
703	Chr04	22325881	22325949	68	DEL	108	69	41	7	3.31625e-07	2.27656e-05
704	Chr04	9037323	9037538	215	DEL	108	62	41	5	3.54549e-07	2.41006e-05
705	Chr04	21320364	21320364	45	INS	108	95	41	19	3.90457e-07	2.55487e-05
706	Chr04	23886490	23886490	261	INS	108	65	41	6	4.09548e-07	2.65383e-05
707	Chr04	22898412	22898412	139	INS	108	68	41	7	4.27569e-07	2.75772e-05
708	Chr04	10814105	10814105	31	INS	108	98	41	21	4.49014e-07	2.8238e-05
709	Chr04	16936416	16936416	6597	INS	108	79	41	11	4.70357e-07	2.89616e-05
710	Chr04	24012610	24026916	14306	DEL	107	70	41	8	4.74408e-07	2.90446e-05
711	Chr04	22802692	22803271	560	DEL	96	71	31	7	5.13862e-07	3.04744e-05
712	Chr04	23609880	23609880	435	INS	99	70	31	6	5.6601e-07	3.29784e-05
713	Chr04	19943459	19943459	218	INS	108	50	41	2	5.91473e-07	3.43897e-05
714	Chr04	24162317	24162317	56	INS	108	58	41	4	6.04406e-07	3.48495e-05
715	Chr04	22695041	22695327	287	DEL	108	96	41	20	6.52373e-07	3.63312e-05
716	Chr04	18038431	18038431	83	INS	108	91	41	17	6.80203e-07	3.75586e-05
717	Chr04	23626504	23626504	238	INS	108	61	41	5	7.78388e-07	4.04266e-05
718	Chr04	23486447	23486447	97	INS	108	94	41	19	8.4573e-07	4.30376e-05
719	Chr04	23775956	23783307	7351	DEL	108	64	41	6	9.03048e-07	4.53152e-05
720	Chr04	23493394	23493394	115	INS	108	60	41	5	9.44045e-07	4.70902e-05
721	Chr04	10771292	10771292	1086	INS	108	82	41	13	1.00838e-06	4.93049e-05
722	Chr04	23595778	23600972	5194	DEL	108	72	41	9	1.0592e-06	5.05606e-05
723	Chr04	23488402	23488402	224	INS	108	63	41	6	1.11292e-06	5.2762e-05
724	Chr04	22148045	22148196	151	DEL	99	72	31	7	1.22458e-06	5.66043e-05
725	Chr04	23313229	23313229	162	INS	108	48	41	2	1.3825e-06	6.27531e-05
726	Chr04	10090892	10091046	155	DEL	107	107	36	27	1.76642e-06	7.63082e-05
727	Chr04	10553693	10553693	45	INS	108	83	41	14	2.1452e-06	8.8463e-05
728	Chr04	10759883	10759883	110	INS	108	107	41	30	2.20089e-06	8.8463e-05
729	Chr04	23580546	23580657	111	DEL	108	71	41	9	2.38767e-06	9.48804e-05
730	Chr04	22188307	22188307	511	INS	108	64	41	7	3.15285e-06	0.000113996
731	Chr04	20963420	20964250	830	DEL	107	99	41	24	4.06472e-06	0.00013832
732	Chr04	18047276	18053133	5857	DEL	108	88	41	17	4.79834e-06	0.000157674
733	Chr04	23187309	23187397	88	DEL	105	59	40	6	5.56411e-06	0.000176764
734	Chr04	22777442	22777442	79	INS	108	98	41	23	5.75742e-06	0.000180629
735	Chr04	23595304	23595304	272	INS	108	60	41	6	5.84255e-06	0.000182087
736	Chr04	24086222	24086222	113	INS	108	72	41	10	5.84453e-06	0.000182087
737	Chr04	22719384	22719982	599	DEL	97	65	31	6	6.27984e-06	0.000194381
738	Chr04	21023286	21023452	166	DEL	108	90	41	18	7.07718e-06	0.000208364
739	Chr04	25164963	25165049	86	DEL	108	71	41	10	7.14609e-06	0.000209282
740	Chr04	1295345	1295345	392	INS	108	53	40	4	7.69873e-06	0.000222959
741	Chr04	5944967	5945748	781	DEL	108	99	41	24	8.63491e-06	0.00024537
742	Chr04	22132813	22132813	223	INS	98	67	31	7	8.73092e-06	0.000247844
743	Chr04	10552708	10552708	4907	INS	108	76	41	12	1.10756e-05	0.00029968
744	Chr04	22822563	22836368	13805	DEL	108	97	41	23	1.24779e-05	0.000319658
745	Chr04	18010305	18013154	2849	DEL	108	84	41	16	1.32215e-05	0.000332143
746	Chr04	16141414	16142309	895	DEL	108	73	41	11	1.36047e-05	0.000339309
747	Chr04	1286679	1286903	224	DEL	108	54	41	5	1.37686e-05	0.000341556
748	Chr04	766083	766433	350	DEL	108	43	41	2	1.47524e-05	0.000360796
749	Chr04	8700758	8700911	156	DEL	108	61	41	7	1.57091e-05	0.000380172
750	Chr04	22354287	22354357	70	DEL	108	61	41	7	1.57091e-05	0.000380172
751	Chr04	25166405	25166405	224	INS	108	63	41	8	2.00088e-05	0.000458235
752	Chr04	15786213	15786263	50	DEL	108	79	41	14	2.11226e-05	0.0004794
753	Chr04	10090398	10100603	10205	DEL	108	102	41	27	2.38589e-05	0.000528094
754	Chr04	10672573	10672796	223	DEL	108	102	41	27	2.38589e-05	0.000528094
755	Chr04	16868605	16868605	41	INS	108	85	41	17	2.50587e-05	0.000550696
756	Chr04	17968451	17968505	54	DEL	108	85	41	17	2.50587e-05	0.000550696
757	Chr04	773280	773390	110	DUP	105	44	41	3	2.5627e-05	0.000561405
758	Chr04	1235976	1237155	1179	DEL	108	40	41	2	3.35101e-05	0.00069201
759	Chr04	23917144	23917655	511	DEL	107	90	41	20	3.46638e-05	0.000711069
760	Chr04	8464840	8467227	2402	DEL	108	73	41	12	3.50808e-05	0.000715464
761	Chr04	16697699	16698586	887	DEL	108	90	40	19	3.54331e-05	0.000715464
762	Chr04	22230806	22230806	68	INS	108	59	41	7	3.61083e-05	0.000715464
763	Chr04	22916866	22916927	61	DEL	108	59	41	7	3.61083e-05	0.000715464
764	Chr04	23553103	23568070	14967	DEL	108	62	41	8	3.90533e-05	0.000752678
765	Chr04	10814098	10814098	310	INS	108	65	41	9	3.98946e-05	0.000764114
766	Chr04	23867234	23873401	6162	DEL	108	96	41	23	4.27259e-05	0.000790456
767	Chr04	23953221	23953418	197	DEL	101	49	41	5	4.42001e-05	0.000809139
768	Chr04	20491746	20492671	921	DEL	108	90	41	20	4.63069e-05	0.000839945
769	Chr04	24167122	24167199	77	DEL	108	90	41	20	4.63069e-05	0.000839945
770	Chr04	848608	848685	77	DUP	107	43	41	3	5.41566e-05	0.000967147
771	Chr04	594101	594101	283	INS	108	43	41	3	5.81545e-05	0.00101183
772	Chr04	805304	805367	63	DEL	108	43	41	3	5.81545e-05	0.00101183
773	Chr04	871848	871848	77	INS	108	43	41	3	5.81545e-05	0.00101183
774	Chr04	1228543	1228923	380	DEL	108	43	41	3	5.81545e-05	0.00101183
775	Chr04	22766458	22772988	6530	DEL	108	95	41	23	6.12679e-05	0.00104824
776	Chr04	771214	771302	88	DEL	108	39	41	2	6.20563e-05	0.00105782
777	Chr04	21320250	21320370	120	DEL	108	92	41	21	6.27197e-05	0.00106389
778	Chr04	10118850	10118850	41	INS	107	107	39	32	6.34393e-05	0.00107479
779	Chr04	9896764	9896764	4458	INS	87	78	39	22	6.43381e-05	0.00108935
780	Chr04	10109064	10109064	267	INS	107	107	40	33	7.32344e-05	0.00122428
781	Chr04	10109072	10109072	261	INS	107	107	40	33	7.32344e-05	0.00122428
782	Chr04	14473811	14473811	183	INS	108	72	41	12	7.64631e-05	0.0012674
783	Chr04	13072818	13072818	546	INS	108	91	41	21	8.22416e-05	0.00131691
784	Chr04	6584754	6584754	375	INS	108	99	41	26	8.86406e-05	0.00138499
785	Chr04	24395851	24401982	6133	DEL	108	59	41	8	0.000103532	0.00157802
786	Chr04	485691	485691	62	INS	108	42	41	3	0.000106271	0.00159489
787	Chr04	513621	513677	56	DEL	108	42	41	3	0.000106271	0.00159489
788	Chr04	680268	680268	99	INS	108	42	41	3	0.000106271	0.00159489
789	Chr04	736799	736799	376	INS	108	42	41	3	0.000106271	0.00159489
790	Chr04	760331	760390	59	DEL	108	42	41	3	0.000106271	0.00159489
791	Chr04	789843	789904	61	DEL	108	42	41	3	0.000106271	0.00159489
792	Chr04	928755	928755	179	INS	108	42	41	3	0.000106271	0.00159489
793	Chr04	1162061	1162061	188	INS	108	42	41	3	0.000106271	0.00159489
794	Chr04	1175448	1175505	57	DEL	108	42	41	3	0.000106271	0.00159489
795	Chr04	1224331	1224331	270	INS	108	42	41	3	0.000106271	0.00159489
796	Chr04	18071345	18071572	227	DEL	108	80	41	16	0.000107758	0.00161022
797	Chr04	1180670	1180670	53	INS	108	33	41	1	0.000118766	0.00175111
798	Chr04	20984264	20984264	74	INS	90	69	20	6	0.000120269	0.00177139
799	Chr04	485992	486169	177	DEL	108	41	41	3	0.00012163	0.00177541
800	Chr04	494023	494023	295	INS	108	41	41	3	0.00012163	0.00177541
801	Chr04	539204	539288	85	DEL	108	41	41	3	0.00012163	0.00177541
802	Chr04	778132	778323	191	DEL	108	41	41	3	0.00012163	0.00177541
803	Chr04	870815	870951	136	DEL	108	41	41	3	0.00012163	0.00177541
804	Chr04	20404891	20404945	54	DEL	108	90	41	21	0.000123918	0.00180028
805	Chr04	20419540	20419673	133	DEL	108	90	41	21	0.000123918	0.00180028
806	Chr04	22603552	22603552	74	INS	99	60	27	5	0.000147846	0.00201495
807	Chr04	20423469	20423469	51	INS	108	88	41	20	0.000153965	0.00208087
808	Chr04	23918478	23925772	7295	DEL	107	45	41	4	0.0001546	0.00208087
809	Chr04	9250991	9250991	157	INS	108	45	41	4	0.000158577	0.00211339
810	Chr04	10554640	10554640	852	INS	108	45	41	4	0.000158577	0.00211339
811	Chr04	18121594	18121654	60	DEL	98	62	40	11	0.000158427	0.00211339
812	Chr04	20405126	20405126	349	INS	108	81	41	17	0.000200741	0.00255032
813	Chr04	20288170	20288170	197	INS	108	91	41	22	0.000209575	0.00265042
814	Chr04	20290734	20290793	59	DEL	108	91	41	22	0.000209575	0.00265042
815	Chr04	1202142	1202142	56	INS	108	40	41	3	0.000212025	0.00267165
816	Chr04	24254801	24255060	259	DEL	108	71	41	13	0.000219556	0.0027404
817	Chr04	8512402	8512624	222	DEL	108	79	41	16	0.00022464	0.00279379
818	Chr04	10724034	10724034	58	INS	108	102	41	29	0.000246078	0.00295827
819	Chr04	17565751	17565816	65	DEL	108	85	41	19	0.000250209	0.00297186
820	Chr04	20530954	20531015	61	DEL	108	99	41	27	0.000263011	0.00309214
821	Chr04	23878420	23880312	1892	DEL	108	51	41	6	0.000270308	0.00315784
822	Chr04	23610814	23624969	14156	DEL	107	50	41	6	0.000276374	0.00321922
823	Chr04	11019505	11019505	109	INS	98	96	41	32	0.000284654	0.00330871
824	Chr04	1081574	1083502	1928	DEL	108	50	41	6	0.000295523	0.00341075
825	Chr04	1083634	1083856	222	DEL	108	50	41	6	0.000295523	0.00341075
826	Chr04	22110884	22110884	42	INS	108	98	41	26	0.000311791	0.00358063
827	Chr04	22204332	22215956	11624	DEL	108	98	41	26	0.000311791	0.00358063
828	Chr04	708397	708397	208	INS	108	43	41	4	0.000313132	0.00358561
829	Chr04	926106	926106	108	INS	108	43	41	4	0.000313132	0.00358561
830	Chr04	1063362	1071587	8225	DEL	108	43	41	4	0.000313132	0.00358561
831	Chr04	1223441	1223441	93	INS	108	43	41	4	0.000313132	0.00358561
832	Chr04	1237703	1238299	596	DEL	108	43	41	4	0.000313132	0.00358561
833	Chr04	24302944	24302944	62	INS	103	72	41	15	0.000313553	0.00358561
834	Chr04	9072180	9072180	157	INS	108	53	41	7	0.000344561	0.00376075
835	Chr04	20421746	20423392	1646	DEL	108	88	41	21	0.000370419	0.00400046
836	Chr04	20974684	20974850	167	DEL	108	88	41	21	0.000370419	0.00400046
837	Chr04	10119199	10121570	2371	DEL	107	106	39	32	0.000405281	0.00431978
838	Chr04	22261661	22275863	14193	DEL	107	46	41	5	0.000408805	0.00435065
839	Chr04	1121434	1121434	77	INS	108	38	41	3	0.000416179	0.00437872
840	Chr04	24062151	24062151	150	INS	104	29	41	1	0.000415376	0.00437872
841	Chr04	24191449	24191572	123	DEL	108	72	41	14	0.000417949	0.00438735
842	Chr04	24301641	24302318	677	DEL	108	72	41	14	0.000417949	0.00438735
843	Chr04	24391232	24391232	101	INS	108	72	41	14	0.000417949	0.00438735
844	Chr04	24572930	24573311	381	DEL	108	72	41	14	0.000417949	0.00438735
845	Chr04	5461558	5461597	39	DEL	108	95	41	25	0.000433743	0.00450709
846	Chr04	20449539	20449539	208	INS	108	86	41	20	0.000450052	0.00462341
847	Chr04	25951122	25951154	32	DEL	108	34	41	2	0.000451939	0.00462341
848	Chr04	9146021	9146249	228	DEL	108	64	41	11	0.000466303	0.00474412
849	Chr04	23486928	23486928	54	INS	107	33	41	2	0.00046929	0.00477275
850	Chr04	19456690	19461512	4807	DEL	103	77	36	15	0.00047516	0.00482713
851	Chr04	1107758	1107758	240	INS	108	33	41	2	0.000493459	0.00493118
852	Chr04	976016	977055	1039	DEL	108	49	41	6	0.000527523	0.00519542
853	Chr04	20449534	20449534	61	INS	108	85	41	20	0.000580891	0.00557455
854	Chr04	587251	587251	167	INS	108	42	41	4	0.000587159	0.00561105
855	Chr04	1010045	1010372	327	DEL	108	42	41	4	0.000587159	0.00561105
856	Chr04	1191177	1191240	63	DEL	108	42	41	4	0.000587159	0.00561105
857	Chr04	3924280	3924638	357	DEL	108	93	41	24	0.000589753	0.00561105
858	Chr04	6908748	6909035	287	DEL	108	42	41	4	0.000587159	0.00561105
859	Chr04	6982304	6982901	597	DEL	108	42	41	4	0.000587159	0.00561105
860	Chr04	957922	957922	94	INS	108	41	41	4	0.000605846	0.00575035
861	Chr04	970016	970459	443	DEL	108	41	41	4	0.000605846	0.00575035
862	Chr04	5850140	5850140	182	INS	108	41	41	4	0.000605846	0.00575035
863	Chr04	10797128	10797128	64	INS	108	52	41	7	0.000626512	0.00593191
864	Chr04	20246919	20247290	371	DEL	108	89	41	22	0.000630048	0.00594143
865	Chr04	20433184	20433377	193	DEL	108	89	41	22	0.000630048	0.00594143
866	Chr04	24347731	24347731	316	INS	106	70	41	14	0.000721664	0.00665158
867	Chr04	5378119	5390786	12667	DEL	108	102	41	30	0.000733926	0.00672883
868	Chr04	428188	428258	70	DEL	108	37	41	3	0.000743517	0.00680776
869	Chr04	497661	497957	296	DEL	108	37	41	3	0.000743517	0.00680776
870	Chr04	22151038	22151038	39	INS	98	66	31	10	0.000746923	0.00683669
871	Chr04	24391640	24391640	108	INS	108	71	41	14	0.000757062	0.0069053
872	Chr04	24440543	24440543	329	INS	108	71	41	14	0.000757062	0.0069053
873	Chr04	24560953	24560953	110	INS	108	71	41	14	0.000757062	0.0069053
874	Chr04	24539309	24539309	269	INS	108	69	41	13	0.000779382	0.00705693
875	Chr04	24361796	24363474	1678	DEL	107	70	41	14	0.000793518	0.00715689
876	Chr04	573542	573542	75	INS	108	36	41	3	0.00080349	0.00722568
877	Chr04	601435	601487	52	DEL	108	36	41	3	0.00080349	0.00722568
878	Chr04	583054	583124	70	DEL	106	32	41	2	0.000817878	0.0073221
879	Chr04	24477210	24478441	1231	DEL	108	66	41	12	0.000825034	0.00733616
880	Chr04	680252	680304	55	DEL	108	32	41	2	0.000848393	0.00746963
881	Chr04	19747902	19750585	2683	DEL	108	92	41	24	0.000854555	0.00750007
882	Chr04	19873808	19873882	74	DEL	108	92	41	24	0.000854555	0.00750007
883	Chr04	20112512	20126802	14290	DEL	108	92	41	24	0.000854555	0.00750007
884	Chr04	20129965	20129965	603	INS	108	92	41	24	0.000854555	0.00750007
885	Chr04	22893226	22893226	61	INS	108	91	41	23	0.000877625	0.00766374
886	Chr04	24196432	24196432	75	INS	108	70	41	14	0.000898764	0.00779922
887	Chr04	24260305	24260458	153	DEL	108	70	41	14	0.000898764	0.00779922
888	Chr04	24352814	24352814	126	INS	108	70	41	14	0.000898764	0.00779922
889	Chr04	24570130	24570130	136	INS	108	70	41	14	0.000898764	0.00779922
890	Chr04	19453670	19453738	68	DEL	103	76	36	15	0.000933409	0.00806202
891	Chr04	19455111	19455111	343	INS	103	76	36	15	0.000933409	0.00806202
892	Chr04	22064824	22064824	204	INS	108	86	41	21	0.000991107	0.00844465
893	Chr04	19727156	19727156	415	INS	108	90	41	23	0.00106526	0.00891216
894	Chr04	19727161	19727161	411	INS	108	90	41	23	0.00106526	0.00891216
895	Chr04	23932455	23932546	91	DEL	107	40	41	4	0.00107408	0.00897513
896	Chr04	629087	629087	54	INS	108	40	41	4	0.00108122	0.00902126
897	Chr04	5853227	5856647	3420	DEL	108	40	41	4	0.00108122	0.00902126
898	Chr04	6988656	6988656	51	INS	108	40	41	4	0.00108122	0.00902126
899	Chr04	7045209	7045272	63	DEL	108	40	41	4	0.00108122	0.00902126
900	Chr04	22299546	22303736	4188	DEL	108	79	41	18	0.00111593	0.00929128
901	Chr04	19454170	19454221	51	DEL	103	75	36	15	0.00112991	0.009402
902	Chr04	762670	762670	87	INS	108	39	41	4	0.0011488	0.00953349
903	Chr04	1106540	1112047	5507	DEL	108	39	41	4	0.0011488	0.00953349
904	Chr04	23883569	23883569	318	INS	108	39	41	4	0.0011488	0.00953349
905	Chr04	10108632	10121570	12938	DEL	98	89	38	25	0.00115097	0.00954857
906	Chr05	3764094	3764094	6775	INS	108	105	41	19	3.13629e-12	1.73964e-08
907	Chr05	837518	837578	60	DEL	108	101	41	17	4.4813e-11	8.65598e-08
908	Chr05	3764717	3764770	53	DEL	108	107	41	23	4.55873e-11	8.65598e-08
909	Chr05	832522	837386	4864	DEL	108	100	41	17	1.54573e-10	1.28181e-07
910	Chr05	8701786	8702008	222	DEL	108	100	41	17	1.54573e-10	1.28181e-07
911	Chr05	880076	880076	88	INS	108	102	41	19	3.18475e-10	2.03526e-07
912	Chr05	8750345	8750867	521	DEL	108	102	41	19	3.18475e-10	2.03526e-07
913	Chr05	3768338	3768388	50	DEL	108	106	41	23	3.79541e-10	2.23961e-07
914	Chr05	517301	517344	43	DEL	108	104	41	21	4.59605e-10	2.49935e-07
915	Chr05	3769792	3770339	547	DEL	108	96	41	16	2.2173e-09	7.40899e-07
916	Chr05	870883	870883	1265	INS	108	98	41	18	6.54212e-09	1.66458e-06
917	Chr05	4308230	4308355	125	DEL	108	103	41	22	8.82337e-09	2.02237e-06
918	Chr05	597469	597516	47	DEL	108	101	41	21	2.27187e-08	3.77294e-06
919	Chr05	15960696	15960738	42	DEL	108	107	41	27	2.64748e-08	4.24423e-06
920	Chr05	6522408	6522408	167	INS	108	98	41	19	2.83056e-08	4.43518e-06
921	Chr05	4424059	4424059	222	INS	108	100	41	21	6.65642e-08	7.47405e-06
922	Chr05	5180294	5180294	65	INS	108	100	41	21	6.65642e-08	7.47405e-06
923	Chr05	340272	340272	120	INS	108	67	41	6	1.42834e-07	1.32059e-05
924	Chr05	5207916	5207916	77	INS	108	99	41	21	1.79298e-07	1.4712e-05
925	Chr05	5207921	5207921	78	INS	108	99	41	21	1.79298e-07	1.4712e-05
926	Chr05	7497025	7499330	2294	DEL	108	84	41	13	2.81977e-07	2.02242e-05
927	Chr05	8700195	8700237	42	DEL	108	97	41	20	2.82938e-07	2.02242e-05
928	Chr05	547056	547097	41	DEL	108	101	41	23	3.76305e-07	2.49079e-05
929	Chr05	886162	886162	31	INS	108	101	41	23	3.76305e-07	2.49079e-05
930	Chr05	918179	918214	35	DEL	108	101	41	23	3.76305e-07	2.49079e-05
931	Chr05	5211302	5211302	31	INS	108	98	41	21	4.49014e-07	2.8238e-05
932	Chr05	4920761	4920761	1256	INS	108	93	41	18	4.85329e-07	2.95827e-05
933	Chr05	13242228	13242228	103	INS	108	107	41	29	5.20837e-07	3.04744e-05
934	Chr05	802546	802597	51	DEL	108	99	41	22	6.86601e-07	3.75586e-05
935	Chr05	4308957	4308957	278	INS	108	99	41	22	6.86601e-07	3.75586e-05
936	Chr05	6359177	6359231	54	DEL	108	87	41	15	7.96598e-07	4.08371e-05
937	Chr05	5027617	5027617	48	INS	108	100	41	23	1.00978e-06	4.93049e-05
938	Chr05	5031296	5031296	190	INS	108	100	41	23	1.00978e-06	4.93049e-05
939	Chr05	5037119	5037163	44	DEL	108	100	41	23	1.00978e-06	4.93049e-05
940	Chr05	5067810	5067810	33	INS	108	100	41	23	1.00978e-06	4.93049e-05
941	Chr05	5136783	5137445	662	DEL	108	100	41	23	1.00978e-06	4.93049e-05
942	Chr05	8831013	8831013	349	INS	108	90	41	17	1.178e-06	5.52801e-05
943	Chr05	5720733	5720733	116	INS	108	92	41	18	1.32413e-06	6.04006e-05
944	Chr05	6192842	6193041	199	DEL	108	92	41	18	1.32413e-06	6.04006e-05
945	Chr05	4913118	4913118	603	INS	108	95	41	20	1.42848e-06	6.36937e-05
946	Chr05	4308975	4308975	271	INS	108	98	41	22	1.65048e-06	7.20855e-05
947	Chr05	525387	525482	93	DEL	107	97	41	22	1.86184e-06	7.99325e-05
948	Chr05	1444765	1444765	6661	INS	108	96	41	21	2.34122e-06	9.34264e-05
949	Chr05	4944759	4944759	458	INS	108	96	41	21	2.34122e-06	9.34264e-05
950	Chr05	1008016	1008016	687	INS	108	99	41	23	2.49761e-06	9.5675e-05
951	Chr05	4931010	4931010	50	INS	108	99	41	23	2.49761e-06	9.5675e-05
952	Chr05	5042592	5042592	394	INS	108	99	41	23	2.49761e-06	9.5675e-05
953	Chr05	5062444	5065720	3276	DEL	108	99	41	23	2.49761e-06	9.5675e-05
954	Chr05	5107095	5107095	43	INS	108	99	41	23	2.49761e-06	9.5675e-05
955	Chr05	5118245	5118245	121	INS	108	99	41	23	2.49761e-06	9.5675e-05
956	Chr05	5120963	5120963	104	INS	108	99	41	23	2.49761e-06	9.5675e-05
957	Chr05	5130825	5130825	5314	INS	108	99	41	23	2.49761e-06	9.5675e-05
958	Chr05	5171238	5171817	579	DEL	108	99	41	23	2.49761e-06	9.5675e-05
959	Chr05	6030075	6030107	32	DEL	107	91	40	18	3.07792e-06	0.00011232
960	Chr05	6104722	6104722	732	INS	108	85	41	15	3.32509e-06	0.000118654
961	Chr05	825720	831805	6086	DEL	107	69	41	9	3.40381e-06	0.000121183
962	Chr05	5043692	5043692	7418	INS	108	92	41	19	4.01184e-06	0.000136688
963	Chr05	11566651	11566651	157	INS	108	84	41	15	4.42755e-06	0.000148708
964	Chr05	15980435	15980657	222	DEL	108	108	41	32	4.4933e-06	0.000148708
965	Chr05	508343	508343	4081	INS	108	75	41	11	4.85214e-06	0.00015869
966	Chr05	4932790	4932790	345	INS	108	95	41	21	4.93944e-06	0.000160282
967	Chr05	4986530	4986530	6133	INS	108	98	41	23	5.75742e-06	0.000180629
968	Chr05	5006053	5006053	5359	INS	108	98	41	23	5.75742e-06	0.000180629
969	Chr05	5173417	5173417	36	INS	108	98	41	23	5.75742e-06	0.000180629
970	Chr05	5178060	5178060	224	INS	108	98	41	23	5.75742e-06	0.000180629
971	Chr05	5185221	5185221	39	INS	108	98	41	23	5.75742e-06	0.000180629
972	Chr05	8354489	8354663	174	INV	108	56	41	5	5.86297e-06	0.000182087
973	Chr05	4913710	4914351	641	DEL	108	99	41	24	8.63491e-06	0.00024537
974	Chr05	644019	644348	329	DEL	108	103	41	27	8.86034e-06	0.000249222
975	Chr05	4925893	4925893	194	INS	108	92	41	20	1.2336e-05	0.000319658
976	Chr05	4944968	4945033	65	DEL	108	97	41	23	1.24779e-05	0.000319658
977	Chr05	5072837	5072886	49	DEL	108	97	41	23	1.24779e-05	0.000319658
978	Chr05	5131752	5136668	4916	DEL	108	97	41	23	1.24779e-05	0.000319658
979	Chr05	492555	492555	261	INS	108	73	41	11	1.36047e-05	0.000339309
980	Chr05	8648446	8648446	53	INS	108	88	41	18	1.42408e-05	0.000350447
981	Chr05	507223	508007	784	DEL	108	82	41	15	1.44828e-05	0.00035483
982	Chr05	1039756	1039814	58	DEL	108	90	41	19	1.75443e-05	0.000416318
983	Chr05	5114715	5114753	38	DEL	108	101	41	26	1.7638e-05	0.000416318
984	Chr05	4913353	4913404	55	DEL	108	98	41	24	1.90683e-05	0.000442238
985	Chr05	5124101	5124726	625	DEL	108	93	41	21	2.12268e-05	0.0004794
986	Chr05	4956906	4956906	83	INS	108	89	41	19	2.58532e-05	0.000565258
987	Chr05	5121555	5121628	99	DEL	108	83	41	16	2.90696e-05	0.000619214
988	Chr05	5119182	5119182	250	INS	108	91	41	20	3.31896e-05	0.000686926
989	Chr05	9893281	9893313	32	DEL	108	73	41	12	3.50808e-05	0.000715464
990	Chr05	817226	817226	157	INS	108	70	41	11	4.09239e-05	0.000777782
991	Chr05	597246	597246	872	INS	108	80	41	15	4.28997e-05	0.000790456
992	Chr05	8826381	8826381	6103	INS	108	84	41	17	5.72057e-05	0.00101183
993	Chr05	9603135	9603135	864	INS	108	77	41	14	5.7987e-05	0.00101183
994	Chr05	1444526	1444526	192	INS	108	92	41	21	6.27197e-05	0.00106389
995	Chr05	4972339	4972339	59	INS	108	99	41	26	8.86406e-05	0.00138499
996	Chr05	5155024	5155024	34	INS	108	99	41	26	8.86406e-05	0.00138499
997	Chr05	5003272	5003332	60	DEL	108	94	41	23	0.000100939	0.00156131
998	Chr05	5002264	5002264	10318	INS	108	90	41	21	0.000123918	0.00180028
999	Chr05	15935292	15936038	746	DEL	108	107	41	33	0.000136841	0.00190903
1000	Chr05	15987472	15987472	359	INS	108	105	41	31	0.000148356	0.00201495
1001	Chr05	942969	942969	44	INS	108	106	41	32	0.000155762	0.00208087
1002	Chr05	5090020	5092453	2433	DEL	108	88	41	20	0.000153965	0.00208087
1003	Chr05	5119067	5119112	45	DEL	94	59	41	11	0.000155571	0.00208087
1004	Chr05	448062	448062	499	INS	108	87	41	20	0.00021578	0.00270422
1005	Chr05	1747067	1747067	220	INS	108	60	41	9	0.000229551	0.00282824
1006	Chr05	1037433	1037433	572	INS	106	88	41	21	0.000242482	0.00294054
1007	Chr05	15953478	15953478	6015	INS	108	30	41	1	0.000244119	0.00295006
1008	Chr05	4952418	4952418	4247	INS	108	102	41	29	0.000246078	0.00295827
1009	Chr05	4493304	4493304	3563	INS	108	85	41	19	0.000250209	0.00297186
1010	Chr05	5569471	5569510	39	DEL	108	85	41	19	0.000250209	0.00297186
1011	Chr05	15995091	15995091	283	INS	90	68	39	16	0.000256087	0.00303778
1012	Chr05	5118792	5118792	4940	INS	108	93	41	23	0.000257726	0.0030455
1013	Chr05	4506777	4506777	4595	INS	108	99	41	27	0.000263011	0.00309214
1014	Chr05	3778523	3778557	34	DUP	108	108	41	35	0.000327603	0.00359974
1015	Chr05	432232	432296	64	DEL	108	84	41	19	0.000336226	0.00368428
1016	Chr05	11864962	11864962	290	INS	108	57	41	8	0.000364048	0.00394241
1017	Chr05	4608709	4608709	362	INS	107	87	41	21	0.000400199	0.00426725
1018	Chr05	4928363	4928363	95	INS	108	80	41	17	0.00042648	0.00446508
1019	Chr05	12020183	12020183	186	INS	108	80	41	17	0.00042648	0.00446508
1020	Chr05	6604570	6604570	88	INS	108	67	41	12	0.000437982	0.00454263
1021	Chr05	10174386	10174418	32	DEL	108	34	41	2	0.000451939	0.00462341
1022	Chr05	10177058	10177161	103	DEL	108	34	41	2	0.000451939	0.00462341
1023	Chr05	12576462	12576615	153	DEL	108	34	41	2	0.000451939	0.00462341
1024	Chr05	11983254	11983254	115	INS	108	61	41	10	0.000479117	0.00486022
1025	Chr05	5123031	5123031	47	INS	108	90	41	22	0.000493126	0.00493118
1026	Chr05	15966522	15979403	12881	DEL	108	105	41	32	0.000493936	0.00493118
1027	Chr05	5989773	5989773	14180	INS	108	77	41	16	0.00054249	0.00524231
1028	Chr05	16010973	16010973	233	INS	105	96	41	27	0.000572406	0.00550819
1029	Chr05	434256	437957	3700	DEL	108	85	41	20	0.000580891	0.00557455
1030	Chr05	10665450	10668654	3204	DEL	108	99	40	27	0.000589193	0.00561105
1031	Chr05	12109619	12109619	398	INS	108	42	41	4	0.000587159	0.00561105
1032	Chr05	12122541	12122541	340	INS	108	52	41	7	0.000626512	0.00593191
1033	Chr05	10684337	10684337	34	INS	105	98	41	29	0.000660786	0.00619549
1034	Chr05	11786214	11786214	67	INS	108	54	41	8	0.000758154	0.0069053
1035	Chr05	1488648	1488648	193	INS	108	81	41	18	0.000792829	0.00715533
1036	Chr05	2340453	2340554	101	DEL	106	44	35	4	0.000908735	0.00786617
1037	Chr05	11894558	11894558	416	INS	106	61	41	11	0.000924638	0.00799374
1038	Chr05	12566190	12566260	70	DEL	108	59	41	10	0.000961848	0.00827673
1039	Chr05	4495355	4496031	677	DEL	106	78	41	18	0.0010015	0.00851899
1040	Chr05	6595720	6595720	2569	INS	107	102	41	31	0.00104351	0.00882071
1041	Chr05	4497102	4497102	61	INS	107	89	41	23	0.00112034	0.00932515
1042	Chr05	3780254	3780254	2585	INS	108	99	41	28	0.00117309	0.0096714
1043	Chr05	7682589	7682733	144	DEL	108	99	41	28	0.00117309	0.0096714
1044	Chr05	10674919	10675251	332	DEL	108	99	41	28	0.00117309	0.0096714
1045	Chr06	513138	513457	319	DEL	108	76	41	3	1.27057e-12	1.73964e-08
1046	Chr06	561587	561624	37	DEL	108	86	41	7	2.48578e-12	1.73964e-08
1047	Chr06	607720	607720	229	INS	108	74	41	4	4.4537e-11	8.65598e-08
1048	Chr06	6080549	6080549	5834	INS	108	73	41	4	7.5437e-11	9.09639e-08
1049	Chr06	22690264	22690264	558	INS	108	106	41	22	7.46392e-11	9.09639e-08
1050	Chr06	6962225	6962225	157	INS	106	74	41	5	1.62412e-10	1.28181e-07
1051	Chr06	7094082	7094082	31	INS	102	66	40	3	1.47794e-10	1.28181e-07
1052	Chr06	7650883	7650956	73	DEL	108	78	41	6	1.6351e-10	1.28181e-07
1053	Chr06	7060813	7060813	415	INS	108	69	40	3	1.90285e-10	1.38878e-07
1054	Chr06	6962230	6962230	155	INS	107	72	41	5	8.79805e-10	4.13568e-07
1055	Chr06	22702600	22702678	78	DEL	108	105	41	23	2.20895e-09	7.40899e-07
1056	Chr06	7505356	7505356	706	INS	107	76	41	7	2.71002e-09	8.8423e-07
1057	Chr06	549945	549945	157	INS	91	75	24	4	3.2785e-09	1.04513e-06
1058	Chr06	8248139	8248139	132	INS	108	58	41	2	6.49899e-09	1.66458e-06
1059	Chr06	24595265	24595265	191	INS	108	98	41	18	6.54212e-09	1.66458e-06
1060	Chr06	3601839	3601839	236	INS	108	53	41	1	7.81132e-09	1.88382e-06
1061	Chr06	549144	549144	6737	INS	108	72	41	6	1.01561e-08	2.09805e-06
1062	Chr06	11714325	11714923	598	DEL	108	105	41	24	1.02126e-08	2.09805e-06
1063	Chr06	561141	561141	4499	INS	108	74	41	7	1.37588e-08	2.64991e-06
1064	Chr06	14668809	14669031	222	DEL	108	88	41	13	2.15749e-08	3.73974e-06
1065	Chr06	10718426	10718426	222	INS	90	83	31	13	3.10272e-08	4.67667e-06
1066	Chr06	11544903	11544903	602	INS	107	103	40	23	3.3763e-08	4.98076e-06
1067	Chr06	11752686	11752686	5214	INS	108	103	41	23	3.84753e-08	5.13682e-06
1068	Chr06	562497	562497	620	INS	108	75	41	8	4.03591e-08	5.23046e-06
1069	Chr06	517620	517620	128	INS	108	105	41	25	4.53167e-08	5.48826e-06
1070	Chr06	22821682	22821682	84	INS	104	98	40	22	1.38172e-07	1.31235e-05
1071	Chr06	11918978	11918978	382	INS	108	103	41	24	1.60306e-07	1.42043e-05
1072	Chr06	11941570	11941570	176	INS	108	103	41	24	1.60306e-07	1.42043e-05
1073	Chr06	11755161	11769527	14366	DEL	108	104	41	25	1.85733e-07	1.49742e-05
1074	Chr06	14776105	14777640	1535	DEL	108	80	39	10	2.179e-07	1.67403e-05
1075	Chr06	15223931	15223969	38	DEL	108	90	41	16	3.44654e-07	2.34856e-05
1076	Chr06	22719530	22720157	627	DEL	108	98	41	21	4.49014e-07	2.8238e-05
1077	Chr06	14675994	14675994	14165	INS	108	79	41	11	4.70357e-07	2.89616e-05
1078	Chr06	11917318	11917540	222	DEL	108	102	41	24	5.05494e-07	3.04108e-05
1079	Chr06	11937033	11937066	33	DUP	108	102	41	24	5.05494e-07	3.04108e-05
1080	Chr06	15205780	15205780	80	INS	108	102	41	24	5.05494e-07	3.04108e-05
1081	Chr06	517613	517613	246	INS	108	107	41	29	5.20837e-07	3.04744e-05
1082	Chr06	8024549	8024655	106	DEL	106	90	41	17	5.16346e-07	3.04744e-05
1083	Chr06	517614	517614	145	INS	108	106	41	28	7.23065e-07	3.83432e-05
1084	Chr06	11711157	11713556	2399	DEL	108	105	41	27	7.90736e-07	4.0687e-05
1085	Chr06	15298007	15298007	200	INS	108	90	41	17	1.178e-06	5.52801e-05
1086	Chr06	11717043	11717205	162	DEL	108	101	41	24	1.42365e-06	6.36829e-05
1087	Chr06	11874725	11874725	7779	INS	108	101	41	24	1.42365e-06	6.36829e-05
1088	Chr06	11927088	11927153	65	DEL	108	101	41	24	1.42365e-06	6.36829e-05
1089	Chr06	15201361	15201426	65	DEL	107	100	41	24	1.58851e-06	7.00407e-05
1090	Chr06	11356823	11356823	3137	INS	108	88	41	16	1.67047e-06	7.27296e-05
1091	Chr06	11791395	11791971	576	DEL	108	102	41	25	1.91386e-06	8.10366e-05
1092	Chr06	24083159	24083505	346	DEL	107	65	41	7	2.42863e-06	9.48804e-05
1093	Chr06	8813090	8813124	34	DEL	108	81	41	13	2.53444e-06	9.66853e-05
1094	Chr06	8026994	8027108	114	DUP	107	98	41	23	2.79944e-06	0.000105776
1095	Chr06	11911570	11911792	222	DEL	108	105	41	28	3.11088e-06	0.000112781
1096	Chr06	11921853	11921853	59	INS	108	100	41	24	3.64925e-06	0.000127306
1097	Chr06	24638504	24638504	32	INS	108	100	41	24	3.64925e-06	0.000127306
1098	Chr06	254634	255046	412	DEL	108	108	41	32	4.4933e-06	0.000148708
1099	Chr06	11879522	11879522	215	INS	108	101	41	25	5.13298e-06	0.000164196
1100	Chr06	1028845	1028914	69	DEL	108	102	41	26	6.917e-06	0.00020739
1101	Chr06	1031214	1031214	589	INS	108	102	41	26	6.917e-06	0.00020739
1102	Chr06	8002054	8002091	37	DUP	108	81	41	14	7.04443e-06	0.000208364
1103	Chr06	11154545	11154545	568	INS	108	86	41	16	7.05977e-06	0.000208364
1104	Chr06	25591700	25591700	10908	INS	107	43	41	2	7.86027e-06	0.000227317
1105	Chr06	1012021	1012021	278	INS	108	96	41	22	7.95471e-06	0.000228145
1106	Chr06	21103214	21103214	550	INS	108	79	41	13	8.28827e-06	0.000236732
1107	Chr06	230672	230672	75	INS	108	107	41	31	9.00691e-06	0.000250549
1108	Chr06	29893235	29893309	74	DEL	108	55	41	5	1.12655e-05	0.000304223
1109	Chr06	6247327	6256068	8741	DEL	108	105	41	29	1.17564e-05	0.000308178
1110	Chr06	11409964	11409998	34	DEL	108	105	41	29	1.17564e-05	0.000308178
1111	Chr06	1030599	1030673	74	DEL	108	100	41	25	1.25517e-05	0.000319658
1112	Chr06	11773389	11773455	66	DEL	108	100	41	25	1.25517e-05	0.000319658
1113	Chr06	22821673	22821673	89	INS	102	98	35	23	1.28779e-05	0.000327066
1114	Chr06	21120886	21121008	122	DEL	108	84	41	16	1.32215e-05	0.000332143
1115	Chr06	231857	231931	74	DEL	106	71	41	11	1.4969e-05	0.000365448
1116	Chr06	1067396	1067427	31	DEL	108	64	41	8	1.66788e-05	0.000400841
1117	Chr06	1032765	1032823	58	DEL	108	101	41	26	1.7638e-05	0.000416318
1118	Chr06	11490094	11498674	8580	DEL	108	101	41	26	1.7638e-05	0.000416318
1119	Chr06	7700559	7700603	44	DEL	108	108	41	33	1.91986e-05	0.000442238
1120	Chr06	17581	17683	102	DEL	108	81	41	15	2.04149e-05	0.000465997
1121	Chr06	11220251	11220251	34	INS	106	76	40	13	2.26817e-05	0.000511522
1122	Chr06	6604191	6604243	52	DEL	108	102	41	27	2.38589e-05	0.000528094
1123	Chr06	11688422	11688422	1464	INS	108	102	41	27	2.38589e-05	0.000528094
1124	Chr06	19990774	19990774	598	INS	108	45	41	3	2.72074e-05	0.000591357
1125	Chr06	1032427	1032427	2681	INS	108	99	41	25	2.83781e-05	0.000608693
1126	Chr06	22673750	22673750	157	INS	108	78	41	14	2.88553e-05	0.000617019
1127	Chr06	6057193	6057193	36	INS	108	83	41	16	2.90696e-05	0.000619214
1128	Chr06	7978939	7978939	49	INS	108	107	41	32	3.56896e-05	0.000715464
1129	Chr06	19484440	19484526	85	DEL	108	107	41	32	3.56896e-05	0.000715464
1130	Chr06	3389539	3395882	6330	DEL	105	29	41	0	3.67951e-05	0.000727353
1131	Chr06	11847611	11847611	129	INS	108	104	41	29	3.7693e-05	0.000732571
1132	Chr06	1053466	1053594	128	DEL	108	62	41	8	3.90533e-05	0.000752678
1133	Chr06	1042623	1047131	4508	DEL	108	100	41	26	4.1085e-05	0.000777782
1134	Chr06	21077286	21077286	7412	INS	108	80	41	15	4.28997e-05	0.000790456
1135	Chr06	23977472	23977522	50	DEL	108	96	41	23	4.27259e-05	0.000790456
1136	Chr06	2281244	2281279	35	DEL	108	101	41	27	5.77426e-05	0.00101183
1137	Chr06	11908681	11916245	7564	DEL	108	101	41	27	5.77426e-05	0.00101183
1138	Chr06	11364389	11364389	4115	INS	102	76	38	14	5.93618e-05	0.0010309
1139	Chr06	990080	990080	2567	INS	108	98	41	25	5.99673e-05	0.00103172
1140	Chr06	22278402	22278402	34	INS	108	93	41	22	6.16063e-05	0.00105144
1141	Chr06	18457343	18457383	40	DEL	108	88	41	19	6.60031e-05	0.00111346
1142	Chr06	23997253	23997253	7412	INS	108	88	41	19	6.60031e-05	0.00111346
1143	Chr06	22806954	22806954	1226	INS	108	76	41	14	7.52422e-05	0.00125331
1144	Chr06	10719102	10719102	60	INS	108	102	41	28	7.84964e-05	0.0012884
1145	Chr06	14714122	14714864	740	DEL	108	108	41	34	8.01825e-05	0.0012884
1146	Chr06	27356713	27363196	6483	DEL	108	57	41	7	7.95399e-05	0.0012884
1147	Chr06	230810	234203	3398	DEL	92	88	39	27	8.67845e-05	0.00137322
1148	Chr06	993739	994218	479	DEL	108	99	41	26	8.86406e-05	0.00138499
1149	Chr06	1021132	1021225	93	DEL	108	99	41	26	8.86406e-05	0.00138499
1150	Chr06	1054468	1054468	687	INS	108	73	41	13	9.40333e-05	0.00146102
1151	Chr06	1025734	1028283	2534	DEL	108	85	41	18	0.000110747	0.00164866
1152	Chr06	6590726	6590788	62	DEL	108	100	41	27	0.000127926	0.00182223
1153	Chr06	19484663	19484663	44	INS	108	104	41	30	0.000127607	0.00182223
1154	Chr06	7652163	7657111	4948	DEL	108	107	41	33	0.000136841	0.00190903
1155	Chr06	8071970	8071970	4038	INS	108	107	41	33	0.000136841	0.00190903
1156	Chr06	11120228	11124274	4046	DEL	108	107	41	33	0.000136841	0.00190903
1157	Chr06	18446374	18446374	1046	INS	108	107	41	33	0.000136841	0.00190903
1158	Chr06	27366097	27366097	244	INS	108	52	41	6	0.000144642	0.00200174
1159	Chr06	21132094	21132094	846	INS	108	77	41	15	0.000144913	0.0020035
1160	Chr06	5500676	5500676	145	INS	108	105	41	31	0.000148356	0.00201495
1161	Chr06	294552	294708	156	DEL	108	106	41	32	0.000155762	0.00208087
1162	Chr06	11526013	11526013	83	INS	108	106	41	32	0.000155762	0.00208087
1163	Chr06	831707	831707	69	INS	108	45	41	4	0.000158577	0.00211339
1164	Chr06	1009878	1009878	87	INS	108	95	41	24	0.00016391	0.0021678
1165	Chr06	2279303	2280487	1184	DEL	108	101	41	28	0.000179966	0.00233451
1166	Chr06	1008289	1008289	679	INS	91	58	33	8	0.000184789	0.0023848
1167	Chr06	1047431	1047431	1464	INS	108	58	41	8	0.000186336	0.00240253
1168	Chr06	18592770	18592770	76	INS	108	67	41	11	0.000193067	0.00248124
1169	Chr06	11606632	11620955	14323	DEL	98	85	40	22	0.000195075	0.00250588
1170	Chr06	24025632	24025686	54	DEL	108	91	41	22	0.000209575	0.00265042
1171	Chr06	11900125	11904783	4659	DEL	108	102	41	29	0.000246078	0.00295827
1172	Chr06	25557017	25557240	223	DEL	108	102	41	29	0.000246078	0.00295827
1173	Chr06	24078728	24078728	6408	INS	108	93	41	23	0.000257726	0.0030455
1174	Chr06	27173398	27173757	359	DEL	108	89	41	21	0.00027623	0.00321889
1175	Chr06	8069717	8069760	43	DUP	107	95	41	25	0.000283647	0.00329839
1176	Chr06	3705292	3705292	156	INS	108	50	41	6	0.000295523	0.00341075
1177	Chr06	11848294	11848294	61	INS	106	94	41	25	0.000304571	0.00351226
1178	Chr06	14674165	14674203	38	DEL	108	98	41	26	0.000311791	0.00358063
1179	Chr06	7849647	7850067	420	DEL	108	43	41	4	0.000313132	0.00358561
1180	Chr06	10767175	10767225	50	DEL	108	83	41	18	0.000313776	0.00358561
1181	Chr06	1098164	1098164	481	INS	108	108	41	35	0.000327603	0.00359974
1182	Chr06	5501348	5501635	287	DEL	108	108	41	35	0.000327603	0.00359974
1183	Chr06	22730480	22730518	38	DEL	108	108	41	35	0.000327603	0.00359974
1184	Chr06	1042420	1042420	4875	INS	108	97	41	26	0.00043026	0.00448304
1185	Chr06	24079644	24079644	4131	INS	108	94	41	24	0.000458336	0.00466991
1186	Chr06	22799167	22799167	364	INS	108	90	41	22	0.000493126	0.00493118
1187	Chr06	26892827	26893049	222	DEL	108	90	41	22	0.000493126	0.00493118
1188	Chr06	10709250	10710154	904	DEL	108	107	41	34	0.00050707	0.00501357
1189	Chr06	22988585	22988996	411	DEL	108	107	41	34	0.00050707	0.00501357
1190	Chr06	23960200	23960545	345	DEL	108	107	41	34	0.00050707	0.00501357
1191	Chr06	7982175	7982175	42	INS	108	106	41	33	0.000541448	0.00524137
1192	Chr06	10767973	10768324	351	DEL	108	106	41	33	0.000541448	0.00524137
1193	Chr06	11119060	11119967	907	DEL	108	106	41	33	0.000541448	0.00524137
1194	Chr06	11126690	11126690	210	INS	108	106	41	33	0.000541448	0.00524137
1195	Chr06	20776102	20776102	33	INS	108	106	41	33	0.000541448	0.00524137
1196	Chr06	23001220	23001442	222	DEL	108	106	41	33	0.000541448	0.00524137
1197	Chr06	2290510	2290510	14421	INS	108	93	41	24	0.000589753	0.00561105
1198	Chr06	229787	229787	82	INS	100	91	40	26	0.000591729	0.00562792
1199	Chr06	22256029	22256123	94	DEL	57	43	32	12	0.000607386	0.005763
1200	Chr06	24067208	24074623	7416	DEL	107	92	41	24	0.000623059	0.00590564
1201	Chr06	1049697	1049697	171	INS	107	84	41	20	0.000627043	0.00593327
1202	Chr06	11782296	11782296	6835	INS	108	74	41	15	0.000654845	0.0061481
1203	Chr06	27050630	27051011	375	DEL	97	32	31	1	0.000661448	0.0061975
1204	Chr06	11684787	11684787	46	INS	99	76	41	19	0.000691409	0.00643259
1205	Chr06	2322291	2322291	36	INS	108	98	41	27	0.000704685	0.0065124
1206	Chr06	2326472	2326558	86	DEL	108	98	41	27	0.000704685	0.0065124
1207	Chr06	6594865	6598400	3534	DEL	108	102	41	30	0.000733926	0.00672883
1208	Chr06	6611502	6611502	107	INS	108	102	41	30	0.000733926	0.00672883
1209	Chr06	1040663	1041000	337	DEL	105	86	41	22	0.000777922	0.00705693
1210	Chr06	26785641	26785641	5567	INS	108	36	41	3	0.00080349	0.00722568
1211	Chr06	22498425	22498772	347	DEL	108	57	41	9	0.000812678	0.00728233
1212	Chr06	22151215	22151215	157	INS	98	84	37	21	0.000817743	0.0073221
1213	Chr06	27339292	27340325	1033	DEL	108	28	41	1	0.000820239	0.0073221
1214	Chr06	8472898	8472898	36	INS	107	94	41	25	0.000825497	0.00733793
1215	Chr06	18619324	18619324	622	INS	108	82	41	19	0.000833117	0.00737964
1216	Chr06	447899	447899	50	INS	108	92	41	24	0.000854555	0.00750007
1217	Chr06	447900	447947	47	DUP	108	91	41	23	0.000877625	0.00766374
1218	Chr06	11186982	11187461	479	DEL	64	25	35	3	0.00106374	0.0089102
1219	Chr06	25501636	25506653	5017	DEL	108	100	41	29	0.00106345	0.0089102
1220	Chr06	25890991	25892056	1065	DEL	108	90	41	23	0.00106526	0.00891216
1221	Chr06	833762	833762	136	INS	108	39	41	4	0.0011488	0.00953349
1222	Chr06	11826760	11826826	66	DEL	91	51	41	10	0.00119276	0.00980149
1223	Chr07	1108061	1108061	223	INS	107	91	41	15	1.91464e-08	3.4481e-06
1224	Chr07	1615736	1615793	57	DEL	108	79	41	10	8.18757e-08	8.90486e-06
1225	Chr07	16935013	16935216	212	DEL	106	105	41	28	1.42849e-07	1.32059e-05
1226	Chr07	1030512	1037234	6722	DEL	108	94	41	18	2.26002e-07	1.71884e-05
1227	Chr07	16703365	16703365	33	INS	108	108	41	30	2.29052e-07	1.72155e-05
1228	Chr07	17411196	17419726	8530	DEL	108	108	41	30	2.29052e-07	1.72155e-05
1229	Chr07	3835331	3835891	560	DEL	107	99	41	22	3.00923e-07	2.11748e-05
1230	Chr07	1090178	1091146	968	DEL	108	89	41	16	6.1753e-07	3.53125e-05
1231	Chr07	9097141	9097179	38	DEL	108	103	41	25	6.38548e-07	3.59949e-05
1232	Chr07	1029936	1029936	490	INS	108	90	41	17	1.178e-06	5.52801e-05
1233	Chr07	1604304	1604594	291	DEL	108	78	40	11	1.27636e-06	5.851e-05
1234	Chr07	9082214	9084835	2621	DEL	108	102	41	25	1.91386e-06	8.10366e-05
1235	Chr07	16707978	16707978	32	INS	108	107	41	30	2.20089e-06	8.8463e-05
1236	Chr07	9029120	9029120	358	INS	108	100	41	24	3.64925e-06	0.000127306
1237	Chr07	9186225	9186269	44	DEL	108	100	41	24	3.64925e-06	0.000127306
1238	Chr07	849396	849396	81	INS	108	92	41	19	4.01184e-06	0.000136688
1239	Chr07	16766258	16766258	59	INS	108	108	41	32	4.4933e-06	0.000148708
1240	Chr07	1543072	1546289	3217	DEL	108	95	41	21	4.93944e-06	0.000160282
1241	Chr07	9069404	9069440	36	DEL	108	101	41	25	5.13298e-06	0.000164196
1242	Chr07	1610538	1611468	930	DEL	108	69	41	9	6.51465e-06	0.000200692
1243	Chr07	9076348	9076394	46	DEL	108	102	41	26	6.917e-06	0.00020739
1244	Chr07	1051116	1051999	883	DEL	108	90	41	18	7.07718e-06	0.000208364
1245	Chr07	20216268	20216268	62	INS	108	71	41	10	7.14609e-06	0.000209282
1246	Chr07	1058737	1059120	384	DEL	108	68	41	9	7.92064e-06	0.000228145
1247	Chr07	16787094	16787141	47	DEL	108	107	41	31	9.00691e-06	0.000250549
1248	Chr07	1038646	1051999	13353	DEL	108	89	41	18	9.22388e-06	0.00025556
1249	Chr07	16796250	16796250	43	INS	107	99	41	25	1.38705e-05	0.000342247
1250	Chr07	19593973	19594083	110	DEL	108	61	41	7	1.57091e-05	0.000380172
1251	Chr07	9030522	9030522	171	INS	108	101	41	26	1.7638e-05	0.000416318
1252	Chr07	9029129	9029129	366	INS	108	99	41	25	2.83781e-05	0.000608693
1253	Chr07	19181537	19181537	5214	INS	108	71	41	11	3.52408e-05	0.000715464
1254	Chr07	781937	786566	4629	DEL	108	70	41	11	4.09239e-05	0.000777782
1255	Chr07	9247756	9247756	31	INS	108	100	41	26	4.1085e-05	0.000777782
1256	Chr07	9087324	9090396	3072	DEL	108	96	41	23	4.27259e-05	0.000790456
1257	Chr07	18764988	18765268	280	DEL	108	105	41	30	4.26498e-05	0.000790456
1258	Chr07	5307362	5307528	166	DEL	108	90	41	20	4.63069e-05	0.000839945
1259	Chr07	20215629	20215917	288	DEL	108	86	41	18	4.65525e-05	0.000840105
1260	Chr07	2104952	2104952	217	INS	108	93	41	22	6.16063e-05	0.00105144
1261	Chr07	2108700	2108700	330	INS	108	92	41	21	6.27197e-05	0.00106389
1262	Chr07	1587434	1587497	63	DEL	108	69	41	11	8.50929e-05	0.00135405
1263	Chr07	20216370	20216370	195	INS	108	85	41	18	0.000110747	0.00164866
1264	Chr07	2419595	2419595	31	INS	108	78	41	15	0.000115623	0.00171665
1265	Chr07	1552651	1557237	4589	DEL	105	75	41	15	0.000142377	0.00198028
1266	Chr07	19591170	19591170	222	INS	108	52	41	6	0.000144642	0.00200174
1267	Chr07	14123068	14123068	64	INS	107	57	41	8	0.000198583	0.00254388
1268	Chr07	12446083	12446122	39	DUP	108	94	40	23	0.000207677	0.00263602
1269	Chr07	2362612	2362612	522	INS	108	87	41	20	0.00021578	0.00270422
1270	Chr07	17512192	17512366	174	DEL	108	66	41	11	0.000218484	0.00273071
1271	Chr07	17513214	17513214	49	INS	108	66	41	11	0.000218484	0.00273071
1272	Chr07	20943157	20943211	54	DEL	108	60	41	9	0.000229551	0.00282824
1273	Chr07	4842480	4842480	166	INS	108	30	41	1	0.000244119	0.00295006
1274	Chr07	9207093	9207093	183	INS	108	99	41	27	0.000263011	0.00309214
1275	Chr07	3294661	3294792	131	DEL	108	76	41	15	0.000285947	0.00330999
1276	Chr07	3283470	3286068	2598	DEL	108	75	41	15	0.000345598	0.00376614
1277	Chr07	18085072	18085072	1209	INS	108	100	41	28	0.000378579	0.00405857
1278	Chr07	14124507	14124917	409	DEL	108	70	41	13	0.000396403	0.00423165
1279	Chr07	18765944	18765944	238	INS	108	104	41	31	0.000412623	0.00435618
1280	Chr07	370975	371038	63	DUP	108	38	41	3	0.000416179	0.00437872
1281	Chr07	371015	371015	64	INS	108	38	41	3	0.000416179	0.00437872
1282	Chr07	19580809	19580935	126	DEL	108	29	41	1	0.000430458	0.00448304
1283	Chr07	21169670	21169670	378	INS	108	58	41	9	0.000475022	0.00482713
1284	Chr07	319503	319503	134	INS	108	61	41	10	0.000479117	0.00486022
1285	Chr07	2565462	2565552	90	DEL	108	90	41	22	0.000493126	0.00493118
1286	Chr07	12414494	12414821	327	DEL	108	90	41	22	0.000493126	0.00493118
1287	Chr07	5367882	5368208	326	DEL	108	76	41	16	0.000634534	0.00597156
1288	Chr07	850446	864540	14094	DEL	108	98	41	27	0.000704685	0.0065124
1289	Chr07	16769568	16769856	288	DEL	107	101	41	30	0.000783615	0.00709049
1290	Chr07	6104996	6105035	39	DEL	108	57	41	9	0.000812678	0.00728233
1291	Chr07	3459380	3460003	623	DEL	108	82	41	19	0.000833117	0.00737964
1292	Chr07	21278510	21278510	1666	INS	108	68	41	13	0.00084335	0.00745838
1293	Chr07	17508589	17508589	316	INS	108	63	41	11	0.000846513	0.00746963
1294	Chr07	19619274	19619471	197	DEL	108	92	41	24	0.000854555	0.00750007
1295	Chr07	2565388	2565388	104	INS	107	67	41	13	0.000893296	0.0077761
1296	Chr07	18095936	18095936	1346	INS	108	62	41	11	0.000949237	0.00818599
1297	Chr07	14151132	14151165	33	DEL	108	59	41	10	0.000961848	0.00827673
1298	Chr07	2986467	2986562	95	DEL	108	78	41	17	0.00100413	0.00851899
1299	Chr07	22781811	22781861	50	DEL	108	21	41	0	0.00101484	0.0085967
1300	Chr07	2964767	2964894	127	DEL	108	77	41	17	0.00113716	0.00945381
1301	Chr07	4558660	4558723	62	DEL	108	75	41	16	0.00121004	0.00992875
1302	Chr08	18023559	18023559	222	INS	108	72	41	7	4.59907e-08	5.52167e-06
1303	Chr08	2830898	2830929	31	DUP	108	102	41	23	1.27431e-07	1.2229e-05
1304	Chr08	2787026	2787026	3389	INS	108	60	41	4	2.31319e-07	1.72922e-05
1305	Chr08	20557055	20557055	843	INS	108	55	41	3	4.15468e-07	2.68592e-05
1306	Chr08	13427682	13427682	4590	INS	108	70	41	8	9.20367e-07	4.60749e-05
1307	Chr08	15306612	15306671	59	DUP	108	56	41	4	1.50893e-06	6.69581e-05
1308	Chr08	14881081	14881081	119	INS	108	47	41	2	1.60552e-06	7.05667e-05
1309	Chr08	15306657	15306657	56	INS	108	55	41	4	1.80736e-06	7.77135e-05
1310	Chr08	14744089	14744141	52	DEL	108	59	41	5	1.98259e-06	8.34373e-05
1311	Chr08	2297888	2297888	759	INS	108	105	41	28	3.11088e-06	0.000112781
1312	Chr08	18033293	18033293	436	INS	108	105	41	28	3.11088e-06	0.000112781
1313	Chr08	2784687	2784734	286	DEL	95	82	34	15	3.72254e-06	0.000128359
1314	Chr08	15470141	15479427	9222	DEL	108	45	41	2	3.78648e-06	0.000129968
1315	Chr08	10484548	10484548	598	INS	108	63	41	7	6.51994e-06	0.000200692
1316	Chr08	18145947	18145947	156	INS	108	59	41	6	7.10227e-06	0.000208659
1317	Chr08	23592256	23592415	159	DEL	93	82	38	19	7.24894e-06	0.000211401
1318	Chr08	20754575	20754575	273	INS	108	62	41	7	7.91734e-06	0.000228145
1319	Chr08	18032383	18032383	5182	INS	108	76	41	12	1.10756e-05	0.00029968
1320	Chr08	18337372	18339187	1815	DEL	96	88	34	19	1.34679e-05	0.000337414
1321	Chr08	6293999	6293999	118	INS	108	38	41	1	1.44296e-05	0.000353837
1322	Chr08	3199373	3199373	48	INS	100	92	39	23	1.49371e-05	0.000364992
1323	Chr08	20919819	20925502	5683	DEL	108	61	41	7	1.57091e-05	0.000380172
1324	Chr08	13139569	13139569	170	INS	107	63	41	8	1.75596e-05	0.000416318
1325	Chr08	18038973	18038973	41	INS	108	80	41	14	1.80231e-05	0.000423245
1326	Chr08	6293729	6293729	131	INS	108	46	41	3	2.53749e-05	0.000556321
1327	Chr08	15457081	15457081	173	INS	108	46	41	3	2.53749e-05	0.000556321
1328	Chr08	5453060	5453108	48	DEL	103	80	37	14	2.5864e-05	0.000565258
1329	Chr08	18033589	18033589	53	INS	108	103	41	28	3.08507e-05	0.000645745
1330	Chr08	14725526	14725526	206	INS	108	40	41	2	3.35101e-05	0.00069201
1331	Chr08	13383819	13383819	184	INS	107	59	41	7	3.41501e-05	0.00070261
1332	Chr08	15066910	15066910	749	INS	108	59	41	7	3.61083e-05	0.000715464
1333	Chr08	3244892	3244892	101	INS	101	99	38	28	3.76918e-05	0.000732571
1334	Chr08	2785908	2785971	63	DEL	108	68	41	10	3.85659e-05	0.000745357
1335	Chr08	18349366	18349366	40	INS	97	88	35	20	3.88911e-05	0.000751118
1336	Chr08	14699104	14699429	323	DEL	108	48	41	4	4.09364e-05	0.000777782
1337	Chr08	11018171	11018208	37	DEL	108	90	41	20	4.63069e-05	0.000839945
1338	Chr08	20757208	20757335	127	DEL	108	61	41	8	4.65404e-05	0.000840105
1339	Chr08	15444320	15448565	4243	DEL	108	101	41	27	5.77426e-05	0.00101183
1340	Chr08	19712598	19713155	555	DEL	108	43	41	3	5.81545e-05	0.00101183
1341	Chr08	15700838	15700838	3464	INS	108	72	41	12	7.64631e-05	0.0012674
1342	Chr08	20718542	20718542	421	INS	108	61	40	8	7.97887e-05	0.0012884
1343	Chr08	20753190	20753506	316	DEL	108	57	41	7	7.95399e-05	0.0012884
1344	Chr08	13397399	13397399	39	INS	108	71	41	12	8.6508e-05	0.00137176
1345	Chr08	20753882	20753882	50	INS	108	60	41	8	8.71733e-05	0.00137602
1346	Chr08	15675035	15675035	4015	INS	108	66	41	10	9.00268e-05	0.00140428
1347	Chr08	15401074	15401531	454	DEL	107	72	37	11	9.38134e-05	0.00146006
1348	Chr08	13369751	13369824	73	DEL	107	62	41	9	9.50139e-05	0.00147543
1349	Chr08	19809111	19809111	42	INS	108	42	41	3	0.000106271	0.00159489
1350	Chr08	14730022	14730125	103	DEL	108	50	41	5	0.000106854	0.0015993
1351	Chr08	19800871	19800871	34	INS	108	41	41	3	0.00012163	0.00177541
1352	Chr08	18033434	18033434	247	INS	108	100	41	27	0.000127926	0.00182223
1353	Chr08	15379262	15379262	217	INS	96	49	32	4	0.000134435	0.00190903
1354	Chr08	16043448	16044047	599	DEL	108	52	41	6	0.000144642	0.00200174
1355	Chr08	18033435	18033435	153	INS	108	101	41	28	0.000179966	0.00233451
1356	Chr08	8853610	8853610	164	INS	108	64	41	10	0.000198969	0.00254412
1357	Chr08	19323699	19323699	45	INS	108	81	41	17	0.000200741	0.00255032
1358	Chr08	13395433	13395506	73	DEL	97	50	40	7	0.000247524	0.00297179
1359	Chr08	19033223	19033223	56	INS	108	83	41	18	0.000313776	0.00358561
1360	Chr08	1399087	1399134	47	DEL	108	108	41	35	0.000327603	0.00359974
1361	Chr08	2403412	2403412	32	INS	108	108	41	35	0.000327603	0.00359974
1362	Chr08	10488725	10488825	100	DEL	108	108	41	35	0.000327603	0.00359974
1363	Chr08	15485086	15485086	6040	INS	108	95	41	25	0.000433743	0.00450709
1364	Chr08	13384744	13390121	5357	DEL	108	67	41	12	0.000437982	0.00454263
1365	Chr08	14697554	14697807	253	DEL	108	34	41	2	0.000451939	0.00462341
1366	Chr08	14713654	14713654	357	INS	90	43	36	5	0.000450868	0.00462341
1367	Chr08	15442297	15442373	76	DEL	108	86	41	20	0.000450052	0.00462341
1368	Chr08	19322367	19322367	37	INS	108	79	41	17	0.000497251	0.0049607
1369	Chr08	7031090	7031145	55	DEL	108	107	41	34	0.00050707	0.00501357
1370	Chr08	18346548	18346770	222	DEL	97	84	35	20	0.000572587	0.00550819
1371	Chr08	13102561	13102614	53	DEL	108	74	41	15	0.000654845	0.0061481
1372	Chr08	13333529	13333529	59	INS	108	51	41	7	0.000681214	0.00634625
1373	Chr08	20718534	20718534	82	INS	108	59	40	9	0.000711785	0.00656488
1374	Chr08	13368139	13368139	58	INS	106	44	41	5	0.000760861	0.00692768
1375	Chr08	13399999	13400564	565	DEL	108	69	41	13	0.000779382	0.00705693
1376	Chr08	16836760	16836760	579	INS	107	101	41	30	0.000783615	0.00709049
1377	Chr08	3285003	3285003	249	INS	108	36	41	3	0.00080349	0.00722568
1378	Chr08	20925854	20925854	635	INS	108	57	41	9	0.000812678	0.00728233
1379	Chr08	18249681	18249722	41	DEL	108	70	41	14	0.000898764	0.00779922
1380	Chr08	13405908	13405908	94	INS	108	86	41	21	0.000991107	0.00844465
1381	Chr08	15485486	15485486	33	INS	108	97	41	27	0.00105746	0.0089102
1382	Chr08	6930488	6930556	79	DEL	107	20	41	0	0.00107248	0.00896452
1383	Chr08	15236068	15236068	66	INS	108	79	41	18	0.00111593	0.00929128
1384	Chr08	13392931	13392931	161	INS	74	17	34	0	0.00119598	0.00982507
1385	Contig51END_pilon.1	22103	22103	93	INS	58	57	37	27	0.000269687	0.00315458
1386	Contig54END_pilon.1	73079	73130	51	DEL	72	53	40	13	4.46162e-05	0.000816218
1387	Contig64END_pilon.1	17474	17474	166	INS	107	57	41	8	0.000198583	0.00254388
1388	Contig64END_pilon.1	45600	45600	165	INS	108	59	41	9	0.000407967	0.0043434
1389	Contig76END_pilon.1	24994	25090	96	DEL	108	108	41	35	0.000327603	0.00359974
Unfavorable (1,992)
1	Chr01	23941250	23941250	479	INS	102	25	38	31	1.05609e-09	4.80157e-07
2	Chr01	27992337	27992584	247	DEL	108	19	41	29	1.74587e-09	6.81973e-07
3	Chr01	651460	652640	1180	DEL	108	8	41	22	3.57409e-09	1.12641e-06
4	Chr01	14511695	14512317	622	DEL	108	6	41	20	7.02633e-09	1.7245e-06
5	Chr01	14513439	14514275	833	DEL	108	6	41	20	7.02633e-09	1.7245e-06
6	Chr01	22093202	22093561	359	DEL	108	46	41	38	8.13438e-09	1.92819e-06
7	Chr01	13826606	13826721	115	DEL	108	14	41	25	1.34513e-08	2.60879e-06
8	Chr01	15176211	15190306	14096	DEL	108	32	41	33	2.64422e-08	4.24423e-06
9	Chr01	5556564	5556564	79	INS	108	5	41	18	3.84753e-08	5.13682e-06
10	Chr01	22131948	22131948	204	INS	108	53	41	39	3.91097e-08	5.13682e-06
11	Chr01	22132140	22136830	4692	DEL	108	25	39	29	3.8669e-08	5.13682e-06
12	Chr01	649826	652640	2814	DEL	108	9	41	21	4.44401e-08	5.48826e-06
13	Chr01	15355498	15366712	11214	DEL	108	0	41	12	4.97939e-08	5.77817e-06
14	Chr01	23882248	23882248	53	INS	108	46	41	37	8.40398e-08	9.03395e-06
15	Chr01	14891928	14891928	170	INS	108	6	41	18	1.27431e-07	1.2229e-05
16	Chr01	15367488	15367488	97	INS	102	7	40	19	1.33088e-07	1.27059e-05
17	Chr01	16409579	16409579	63	INS	108	5	41	17	1.60306e-07	1.42043e-05
18	Chr01	2552538	2552653	115	DEL	108	2	41	14	1.72031e-07	1.43277e-05
19	Chr01	13826428	13826499	71	DEL	108	19	41	26	1.70988e-07	1.43277e-05
20	Chr01	12841097	12845830	4733	DEL	108	3	41	15	1.93123e-07	1.50452e-05
21	Chr01	13565792	13566079	287	DEL	108	3	41	15	1.93123e-07	1.50452e-05
22	Chr01	13583481	13583802	321	DEL	108	3	41	15	1.93123e-07	1.50452e-05
23	Chr01	15510689	15510742	53	DEL	108	0	41	11	2.29052e-07	1.72155e-05
24	Chr01	15084920	15084920	276	INS	108	36	41	33	3.05416e-07	2.12824e-05
25	Chr01	28261600	28267328	5756	DEL	108	39	41	34	3.31625e-07	2.27656e-05
26	Chr01	15515748	15516344	593	DEL	108	7	41	18	3.76305e-07	2.49079e-05
27	Chr01	15086241	15088930	2684	DEL	108	37	41	33	4.06242e-07	2.64477e-05
28	Chr01	8859918	8860135	217	DEL	108	27	41	29	4.57038e-07	2.84183e-05
29	Chr01	1274024	1274024	289	INS	108	6	41	17	5.05494e-07	3.04108e-05
30	Chr01	39299332	39299383	51	DEL	108	1	41	12	5.20837e-07	3.04744e-05
31	Chr01	27844333	27844333	51	INS	108	23	41	27	5.98877e-07	3.47474e-05
32	Chr01	28002573	28014796	12223	DEL	108	50	41	37	6.04406e-07	3.48495e-05
33	Chr01	23944515	23944553	38	DEL	86	2	14	8	6.44075e-07	3.62328e-05
34	Chr01	5626043	5630186	4143	DEL	108	12	41	21	6.52373e-07	3.63312e-05
35	Chr01	27889050	27889256	206	DEL	108	30	41	30	6.65351e-07	3.69057e-05
36	Chr01	26479316	26479446	130	DEL	108	9	41	19	6.86601e-07	3.75586e-05
37	Chr01	13584288	13584288	193	INS	108	2	41	13	7.23065e-07	3.83432e-05
38	Chr01	12863174	12863174	359	INS	108	4	41	15	7.47398e-07	3.91101e-05
39	Chr01	30642945	30644270	1325	DEL	108	4	41	15	7.47398e-07	3.91101e-05
40	Chr01	30651852	30657830	5980	DEL	108	4	41	15	7.47398e-07	3.91101e-05
41	Chr01	3894875	3894960	85	DUP	107	9	41	19	7.75849e-07	4.04266e-05
42	Chr01	28423944	28423944	55	INS	94	26	39	29	8.52018e-07	4.32782e-05
43	Chr01	27105599	27105701	102	DEL	107	3	41	14	8.68205e-07	4.38594e-05
44	Chr01	4597861	4604094	6233	DEL	108	0	41	10	1.02704e-06	4.94512e-05
45	Chr01	4611433	4611614	181	DEL	108	0	41	10	1.02704e-06	4.94512e-05
46	Chr01	4631821	4635884	4063	INV	108	0	41	10	1.02704e-06	4.94512e-05
47	Chr01	16698132	16698132	276	INS	108	0	41	10	1.02704e-06	4.94512e-05
48	Chr01	19719184	19719184	183	INS	108	0	41	10	1.02704e-06	4.94512e-05
49	Chr01	15771815	15771941	126	DEL	107	11	41	20	1.19773e-06	5.56412e-05
50	Chr01	23881659	23881742	80	DEL	105	38	41	33	1.25952e-06	5.78336e-05
51	Chr01	28155849	28161464	5615	DEL	108	52	41	37	1.50893e-06	6.69581e-05
52	Chr01	21086514	21097898	11384	DEL	99	44	37	33	1.59576e-06	7.02488e-05
53	Chr01	15360743	15360743	212	INS	108	5	40	15	1.77611e-06	7.66074e-05
54	Chr01	22286458	22286526	68	DEL	107	20	41	25	1.78055e-06	7.66799e-05
55	Chr01	16459535	16470677	11142	DEL	108	6	41	16	1.91386e-06	8.10366e-05
56	Chr01	24188046	24188046	432	INS	108	1	41	11	2.20089e-06	8.8463e-05
57	Chr01	33834247	33834247	165	INS	108	1	41	11	2.20089e-06	8.8463e-05
58	Chr01	9859954	9868517	8563	DEL	108	5	41	15	2.43239e-06	9.48804e-05
59	Chr01	12840121	12840177	56	DEL	108	5	41	15	2.43239e-06	9.48804e-05
60	Chr01	18320124	18327007	6885	DEL	108	21	41	25	2.45601e-06	9.5667e-05
61	Chr01	14796181	14801922	5741	DEL	108	9	41	18	2.49761e-06	9.5675e-05
62	Chr01	25083911	25084482	571	DEL	108	9	41	18	2.49761e-06	9.5675e-05
63	Chr01	27937787	27937787	111	INS	108	43	41	34	2.56762e-06	9.74149e-05
64	Chr01	16558162	16558162	74	INS	108	2	41	12	2.92974e-06	0.000107906
65	Chr01	24930065	24930065	168	INS	108	2	41	12	2.92974e-06	0.000107906
66	Chr01	15090530	15101695	11165	DEL	108	38	41	32	2.9871e-06	0.000109437
67	Chr01	27950494	27951742	1248	DEL	108	44	41	34	3.15285e-06	0.000113996
68	Chr01	21487907	21487907	66	INS	108	67	41	40	3.19198e-06	0.000114722
69	Chr01	22592059	22592059	62	INS	106	18	40	23	3.19338e-06	0.000114722
70	Chr01	23922103	23922103	183	INS	108	67	41	40	3.19198e-06	0.000114722
71	Chr01	14791717	14791717	242	INS	108	8	41	17	3.64925e-06	0.000127306
72	Chr01	21482854	21482914	60	DEL	108	68	41	40	3.80272e-06	0.000130203
73	Chr01	21023503	21023503	239	INS	95	51	36	34	3.84071e-06	0.000131342
74	Chr01	23124392	23124392	77	INS	108	55	41	37	4.38313e-06	0.000148609
75	Chr01	2169814	2170261	447	DEL	108	0	41	9	4.4933e-06	0.000148708
76	Chr01	24202310	24202765	455	DEL	108	0	41	9	4.4933e-06	0.000148708
77	Chr01	3661751	3661751	5843	INS	108	31	41	29	4.66961e-06	0.000153992
78	Chr01	14955706	14955706	67	INS	108	31	41	29	4.66961e-06	0.000153992
79	Chr01	15200073	15200667	594	DEL	108	31	41	29	4.66961e-06	0.000153992
80	Chr01	25479494	25479553	59	DEL	98	1	35	10	4.87878e-06	0.000159374
81	Chr01	5530339	5530561	222	DEL	108	13	41	20	4.93944e-06	0.000160282
82	Chr01	5616155	5616493	338	DEL	108	13	41	20	4.93944e-06	0.000160282
83	Chr01	542920	542998	78	DEL	108	7	41	16	5.13298e-06	0.000164196
84	Chr01	1252356	1252825	469	DEL	108	10	41	18	5.75742e-06	0.000180629
85	Chr01	15310488	15324566	14079	DEL	108	28	40	27	6.40021e-06	0.000197886
86	Chr01	46219020	46219460	440	DEL	101	1	31	9	6.66708e-06	0.000204994
87	Chr01	2552872	2560117	7245	DEL	108	6	41	15	6.917e-06	0.00020739
88	Chr01	21294675	21370484	75809	DEL	108	69	41	40	7.00629e-06	0.000208364
89	Chr01	27796745	27796893	148	DEL	108	37	41	31	7.14609e-06	0.000209282
90	Chr01	900418	902831	2413	DEL	108	12	41	19	7.95471e-06	0.000228145
91	Chr01	15027899	15027899	182	INS	108	43	41	33	8.19798e-06	0.000234636
92	Chr01	30691928	30691928	581	INS	108	5	41	14	8.86034e-06	0.000249222
93	Chr01	17856007	17856007	222	INS	108	1	41	10	9.00691e-06	0.000250549
94	Chr01	43986871	43986871	315	INS	45	10	19	16	9.45101e-06	0.00026133
95	Chr01	15201238	15201811	574	DEL	108	32	41	29	1.10756e-05	0.00029968
96	Chr01	30693847	30695365	1518	DEL	108	32	41	29	1.10756e-05	0.00029968
97	Chr01	24176349	24187385	11036	DEL	108	2	41	11	1.14412e-05	0.000305693
98	Chr01	24388865	24388865	222	INS	108	2	41	11	1.14412e-05	0.000305693
99	Chr01	10938548	10938548	218	INS	108	3	41	12	1.17564e-05	0.000308178
100	Chr01	24931787	24931992	183	DEL	108	3	41	12	1.17564e-05	0.000308178
101	Chr01	36708984	36709142	158	DEL	108	11	41	18	1.24779e-05	0.000319658
102	Chr01	18385760	18385760	54	INS	108	24	41	25	1.32215e-05	0.000332143
103	Chr01	15150510	15150570	60	DEL	108	33	41	29	1.32815e-05	0.000333046
104	Chr01	7593437	7593485	48	DEL	108	54	41	36	1.37686e-05	0.000341556
105	Chr01	28315680	28319775	4094	DEL	108	50	41	35	1.3823e-05	0.000341682
106	Chr01	28354318	28361981	7662	DEL	108	50	41	35	1.3823e-05	0.000341682
107	Chr01	21574720	21574773	53	DEL	91	20	28	19	1.56067e-05	0.000379015
108	Chr01	14562638	14564383	1745	DEL	108	36	41	30	1.62025e-05	0.000391428
109	Chr01	1622170	1622170	49	INS	108	18	41	22	1.75443e-05	0.000416318
110	Chr01	3196434	3196434	157	INS	108	0	41	8	1.91986e-05	0.000442238
111	Chr01	4630723	4630723	499	INS	108	0	41	8	1.91986e-05	0.000442238
112	Chr01	14754219	14754363	144	DEL	108	0	41	8	1.91986e-05	0.000442238
113	Chr01	15354718	15354718	79	INS	108	45	41	33	2.00088e-05	0.000458235
114	Chr01	28395837	28395837	348	INS	108	27	41	26	2.04149e-05	0.000465997
115	Chr01	18616584	18616584	157	INS	108	6	41	14	2.38589e-05	0.000528094
116	Chr01	28314100	28314100	51	INS	108	23	41	24	2.50587e-05	0.000550696
117	Chr01	22621694	22621752	58	DEL	108	30	37	25	2.76769e-05	0.00060015
118	Chr01	28400921	28401767	846	DEL	108	30	41	27	2.88553e-05	0.000617019
119	Chr01	24078947	24093174	14227	DEL	92	11	21	12	2.99066e-05	0.000632669
120	Chr01	15053940	15054106	166	DEL	108	34	41	29	3.03111e-05	0.000640249
121	Chr01	3353442	3353442	496	INS	108	5	41	13	3.08507e-05	0.000645745
122	Chr01	5412295	5412295	193	INS	108	1	41	9	3.56896e-05	0.000715464
123	Chr01	22287216	22287293	77	DEL	108	49	41	34	3.61083e-05	0.000715464
124	Chr01	35705868	35705868	185	INS	108	1	41	9	3.56896e-05	0.000715464
125	Chr01	1048347	1048399	52	DEL	108	4	41	12	3.7693e-05	0.000732571
126	Chr01	5256771	5256771	158	INS	108	4	41	12	3.7693e-05	0.000732571
127	Chr01	13239080	13239167	87	DEL	108	4	41	12	3.7693e-05	0.000732571
128	Chr01	13242190	13242247	57	DEL	108	4	41	12	3.7693e-05	0.000732571
129	Chr01	21039783	21053719	13933	DEL	108	79	41	41	3.84826e-05	0.000745357
130	Chr01	1027070	1029943	2873	DEL	101	6	32	12	3.97518e-05	0.000761904
131	Chr01	15305662	15305662	64	INS	108	8	41	15	4.1085e-05	0.000777782
132	Chr01	1484902	1485184	282	DEL	108	3	41	11	4.26498e-05	0.000790456
133	Chr01	8082787	8082787	185	INS	108	3	41	11	4.26498e-05	0.000790456
134	Chr01	8086847	8086847	223	INS	108	2	41	10	4.3037e-05	0.000790456
135	Chr01	16360874	16374701	13827	DEL	108	3	41	11	4.26498e-05	0.000790456
136	Chr01	19703450	19703505	55	DEL	108	2	41	10	4.3037e-05	0.000790456
137	Chr01	25023657	25024028	371	DEL	108	3	41	11	4.26498e-05	0.000790456
138	Chr01	25222105	25239535	17430	DEL	108	3	41	11	4.26498e-05	0.000790456
139	Chr01	25314669	25314719	50	DEL	108	3	41	11	4.26498e-05	0.000790456
140	Chr01	25328790	25334045	5255	DEL	108	3	41	11	4.26498e-05	0.000790456
141	Chr01	25336118	25336407	289	DEL	108	2	41	10	4.3037e-05	0.000790456
142	Chr01	25340455	25340664	209	DEL	108	3	41	11	4.26498e-05	0.000790456
143	Chr01	22563243	22563243	196	INS	108	61	38	35	4.4992e-05	0.000821621
144	Chr01	18664256	18677667	13411	DEL	108	22	41	23	4.65525e-05	0.000840105
145	Chr01	3782773	3782824	51	DEL	108	31	41	27	5.7987e-05	0.00101183
146	Chr01	14832948	14836169	3222	DEL	103	25	39	24	5.70392e-05	0.00101183
147	Chr01	30702028	30702028	90	INS	108	31	41	27	5.7987e-05	0.00101183
148	Chr01	40272967	40272967	359	INS	108	10	41	16	5.99673e-05	0.00103172
149	Chr01	21424825	21424825	779	INS	108	53	41	35	6.49805e-05	0.00109888
150	Chr01	22151127	22151127	51	INS	86	23	36	24	7.48199e-05	0.00124778
151	Chr01	15156703	15156870	167	DEL	108	36	41	29	7.64631e-05	0.0012674
152	Chr01	7162774	7162774	280	INS	105	13	41	18	7.72247e-05	0.00127866
153	Chr01	636221	636221	62	INS	108	0	41	7	8.01825e-05	0.0012884
154	Chr01	640742	640742	56	INS	108	0	41	7	8.01825e-05	0.0012884
155	Chr01	2317108	2317172	64	DEL	108	0	41	7	8.01825e-05	0.0012884
156	Chr01	3929116	3934105	4988	DEL	108	51	41	34	7.95399e-05	0.0012884
157	Chr01	5500693	5500693	223	INS	108	0	41	7	8.01825e-05	0.0012884
158	Chr01	14791628	14791726	98	DEL	108	0	41	7	8.01825e-05	0.0012884
159	Chr01	16402663	16405916	3253	DEL	108	6	41	13	7.84964e-05	0.0012884
160	Chr01	16675925	16675925	541	INS	108	0	41	7	8.01825e-05	0.0012884
161	Chr01	17017354	17017354	53	INS	108	51	41	34	7.95399e-05	0.0012884
162	Chr01	20994724	20994937	213	DEL	108	80	39	39	7.97222e-05	0.0012884
163	Chr01	29810765	29810988	223	DEL	108	0	41	7	8.01825e-05	0.0012884
164	Chr01	39367539	39367601	62	DEL	108	0	41	7	8.01825e-05	0.0012884
165	Chr01	24172289	24172289	66	INS	107	0	41	7	8.41352e-05	0.00134568
166	Chr01	46133709	46133709	31	INS	107	28	40	25	8.44828e-05	0.00134968
167	Chr01	30933116	30937361	4245	DEL	108	37	41	29	8.6508e-05	0.00137176
168	Chr01	3913842	3926401	12559	DEL	108	48	41	33	8.71733e-05	0.00137602
169	Chr01	648583	648671	88	DEL	108	9	41	15	8.86406e-05	0.00138499
170	Chr01	3036818	3037040	222	DEL	108	42	41	31	9.00268e-05	0.00140428
171	Chr01	2664729	2664729	76	INS	108	45	41	32	9.07614e-05	0.00141414
172	Chr01	2977311	2977311	46	INS	108	45	41	32	9.07614e-05	0.00141414
173	Chr01	2184639	2190118	5479	DEL	62	1	24	8	0.000102003	0.00157026
174	Chr01	4387432	4387487	55	DEL	108	5	41	12	0.000102593	0.00157026
175	Chr01	367333	367333	157	INS	108	12	41	17	0.000104124	0.00157802
176	Chr01	4893686	4893686	4877	INS	108	12	41	17	0.000104124	0.00157802
177	Chr01	4893689	4893689	353	INS	108	12	41	17	0.000104124	0.00157802
178	Chr01	5856375	5856808	433	DEL	108	12	41	17	0.000104124	0.00157802
179	Chr01	3928219	3928219	355	INS	107	28	41	25	0.000118098	0.00174777
180	Chr01	18314694	18314694	69	INS	108	18	41	20	0.000123918	0.00180028
181	Chr01	28391174	28391174	53	INS	108	71	41	39	0.000125232	0.00181272
182	Chr01	30850871	30850871	239	INS	108	4	41	11	0.000127607	0.00182223
183	Chr01	35522293	35522326	33	DUP	108	4	41	11	0.000127607	0.00182223
184	Chr01	1954274	1954324	50	DEL	108	1	41	8	0.000136841	0.00190903
185	Chr01	16674369	16674942	573	DEL	108	1	41	8	0.000136841	0.00190903
186	Chr01	16675506	16675506	124	INS	108	1	41	8	0.000136841	0.00190903
187	Chr01	25301533	25301533	382	INS	108	1	41	8	0.000136841	0.00190903
188	Chr01	25343652	25343652	35	INS	108	1	41	8	0.000136841	0.00190903
189	Chr01	15401876	15416733	14850	DEL	108	24	41	23	0.000137383	0.00191274
190	Chr01	21085907	21085907	36	INS	108	24	41	23	0.000137383	0.00191274
191	Chr01	4005469	4005558	89	DEL	108	16	41	19	0.000145533	0.00200607
192	Chr01	7712945	7713676	731	DEL	108	3	41	10	0.000148356	0.00201495
193	Chr01	14557069	14557069	222	INS	108	33	41	27	0.000146685	0.00201495
194	Chr01	25097418	25097481	63	DEL	108	3	41	10	0.000148356	0.00201495
195	Chr01	25302366	25302528	162	DEL	108	3	41	10	0.000148356	0.00201495
196	Chr01	29195032	29195032	55	INS	108	3	41	10	0.000148356	0.00201495
197	Chr01	13501859	13501859	242	INS	108	2	41	9	0.000155762	0.00208087
198	Chr01	13512857	13514014	1158	DEL	108	2	41	9	0.000155762	0.00208087
199	Chr01	27983969	27984289	320	DEL	108	20	41	21	0.000153965	0.00208087
200	Chr01	30481629	30481772	143	DEL	108	2	41	9	0.000155762	0.00208087
201	Chr01	31200358	31200358	288	INS	108	2	41	9	0.000155762	0.00208087
202	Chr01	1442149	1442149	61	INS	108	13	41	17	0.00016391	0.0021678
203	Chr01	42120107	42120107	278	INS	108	26	41	24	0.00016485	0.00217505
204	Chr01	16933790	16933962	172	DEL	108	53	41	34	0.000168541	0.00221847
205	Chr01	16953584	16953584	52	INS	108	53	41	34	0.000168541	0.00221847
206	Chr01	16954513	16954513	395	INS	108	53	41	34	0.000168541	0.00221847
207	Chr01	24140936	24140989	53	DEL	108	64	41	37	0.000179384	0.00233451
208	Chr01	3912434	3912490	56	DEL	108	34	41	27	0.000183129	0.00236558
209	Chr01	858673	858673	47	INS	106	0	36	6	0.000190382	0.00245014
210	Chr01	15361453	15361956	503	DEL	108	27	41	24	0.000200741	0.00255032
211	Chr01	28407206	28407206	102	INS	108	27	41	24	0.000200741	0.00255032
212	Chr01	28331419	28331419	123	INS	108	22	41	22	0.000211451	0.00266806
213	Chr01	18309859	18310200	341	DEL	108	21	41	21	0.00021578	0.00270422
214	Chr01	30715130	30721660	6541	DEL	108	29	41	25	0.00022464	0.00279379
215	Chr01	21457059	21457101	52	DEL	108	60	40	35	0.000226287	0.00280172
216	Chr01	22266276	22270210	3934	DEL	108	0	38	6	0.000227731	0.00281582
217	Chr01	3009976	3010335	359	DEL	108	45	41	31	0.000228586	0.00282262
218	Chr01	25022746	25022822	76	DUP	108	45	41	31	0.000228586	0.00282262
219	Chr01	5836320	5836461	125	DEL	107	12	40	16	0.000229039	0.00282695
220	Chr01	38810600	38810600	33	INS	108	15	41	18	0.000257726	0.0030455
221	Chr01	24934595	24934939	344	INV	108	9	41	14	0.000263011	0.00309214
222	Chr01	28488320	28488372	52	DEL	108	9	41	14	0.000263011	0.00309214
223	Chr01	7278294	7278294	2418	INS	108	12	41	16	0.000265212	0.00310747
224	Chr01	21008957	21009164	207	DEL	107	15	41	18	0.000267368	0.00313009
225	Chr01	25774100	25774320	220	DEL	108	19	41	20	0.00027623	0.00321889
226	Chr01	2120027	2120435	408	DEL	108	0	41	6	0.000327603	0.00359974
227	Chr01	15064031	15064961	930	DEL	108	0	41	6	0.000327603	0.00359974
228	Chr01	16241725	16243289	1569	DEL	108	0	41	6	0.000327603	0.00359974
229	Chr01	16398481	16398481	89	INS	108	5	41	11	0.000325417	0.00359974
230	Chr01	18433343	18433580	237	DEL	108	0	41	6	0.000327603	0.00359974
231	Chr01	26459554	26459674	120	DEL	108	0	41	6	0.000327603	0.00359974
232	Chr01	27421106	27421106	286	INS	108	0	41	6	0.000327603	0.00359974
233	Chr01	35941369	35941657	288	DEL	108	5	41	11	0.000325417	0.00359974
234	Chr01	37898389	37898389	157	INS	108	0	41	6	0.000327603	0.00359974
235	Chr01	42117070	42117070	490	INS	108	5	41	11	0.000325417	0.00359974
236	Chr01	44094045	44094045	241	INS	108	0	41	6	0.000327603	0.00359974
237	Chr01	44400654	44400720	66	DEL	108	0	41	6	0.000327603	0.00359974
238	Chr01	3882437	3882997	558	DEL	108	55	41	34	0.000344561	0.00376075
239	Chr01	3903380	3903380	187	INS	108	33	41	26	0.000345598	0.00376614
240	Chr01	17851034	17851256	224	DEL	108	26	41	23	0.000366715	0.00396665
241	Chr01	4744944	4744944	195	INS	108	8	41	13	0.000378579	0.00405857
242	Chr01	40274255	40275886	1631	DEL	108	8	41	13	0.000378579	0.00405857
243	Chr01	19182922	19182976	54	DEL	108	4	41	10	0.000412623	0.00435618
244	Chr01	34532479	34532479	239	INS	108	4	41	10	0.000412623	0.00435618
245	Chr01	34611038	34611038	3184	INS	108	4	41	10	0.000412623	0.00435618
246	Chr01	35471988	35471988	53	INS	108	4	41	10	0.000412623	0.00435618
247	Chr01	539825	539825	327	INS	108	70	41	38	0.000416179	0.00437872
248	Chr01	23496884	23497469	589	DEL	108	13	41	16	0.000433743	0.00450709
249	Chr01	7256135	7256332	197	DEL	108	14	41	17	0.000458336	0.00466991
250	Chr01	17361511	17363795	2279	DEL	62	9	22	12	0.000457477	0.00466991
251	Chr01	15401882	15416275	14385	DEL	108	47	41	31	0.000479117	0.00486022
252	Chr01	18380017	18380017	289	INS	108	3	41	9	0.000493936	0.00493118
253	Chr01	19713869	19713869	214	INS	108	3	41	9	0.000493936	0.00493118
254	Chr01	27312850	27312952	102	DEL	108	3	41	9	0.000493936	0.00493118
255	Chr01	28505732	28505732	120	INS	108	75	41	39	0.000493459	0.00493118
256	Chr01	29180351	29188964	8613	DEL	108	3	41	9	0.000493936	0.00493118
257	Chr01	33785955	33785991	36	DEL	108	18	41	19	0.000493126	0.00493118
258	Chr01	40236290	40236578	288	DEL	108	3	41	9	0.000493936	0.00493118
259	Chr01	8829162	8829220	58	DEL	108	1	41	7	0.00050707	0.00501357
260	Chr01	13274891	13274891	240	INS	108	1	41	7	0.00050707	0.00501357
261	Chr01	13707169	13707169	157	INS	108	1	41	7	0.00050707	0.00501357
262	Chr01	25344301	25344494	193	DEL	108	1	41	7	0.00050707	0.00501357
263	Chr01	32495080	32495176	96	DEL	108	1	41	7	0.00050707	0.00501357
264	Chr01	39157754	39158350	596	DEL	108	1	41	7	0.00050707	0.00501357
265	Chr01	39165455	39165583	103	DEL	108	1	41	7	0.00050707	0.00501357
266	Chr01	42431620	42431620	264	INS	108	1	41	7	0.00050707	0.00501357
267	Chr01	12986346	12986346	65	INS	108	59	41	35	0.000527523	0.00519542
268	Chr01	5681357	5681434	77	DEL	108	7	41	12	0.00053336	0.00523804
269	Chr01	4908809	4908809	263	INS	104	1	40	7	0.00053583	0.00524137
270	Chr01	22120143	22120143	123	INS	108	2	41	8	0.000541448	0.00524137
271	Chr01	25402428	25402428	245	INS	108	2	41	8	0.000541448	0.00524137
272	Chr01	3984943	3984943	116	INS	108	31	41	25	0.00054249	0.00524231
273	Chr01	29298292	29303577	5272	DEL	108	60	41	35	0.000585629	0.00561105
274	Chr01	31437808	31437808	65	INS	108	15	41	17	0.000589753	0.00561105
275	Chr01	42210707	42210707	93	INS	108	19	41	19	0.000630048	0.00594143
276	Chr01	27969028	27969028	180	INS	108	34	41	26	0.000654845	0.0061481
277	Chr01	31379238	31379238	81	INS	108	12	41	15	0.000678066	0.00633181
278	Chr01	17035841	17035916	75	DEL	104	41	39	28	0.0006793	0.0063412
279	Chr01	2672426	2672426	73	INS	108	57	41	34	0.000681214	0.00634625
280	Chr01	46154902	46155061	157	DEL	107	26	40	22	0.000690352	0.00642491
281	Chr01	857783	862880	5097	DEL	108	10	41	14	0.000704685	0.0065124
282	Chr01	26983600	26983645	45	DEL	108	10	41	14	0.000704685	0.0065124
283	Chr01	28488920	28489008	88	DUP	108	10	41	14	0.000704685	0.0065124
284	Chr01	20679065	20679165	100	DEL	108	53	41	33	0.00071202	0.00656488
285	Chr01	17189652	17189694	42	DEL	84	17	29	16	0.000724473	0.00667526
286	Chr01	539821	539821	332	INS	108	71	41	38	0.000743517	0.00680776
287	Chr01	417061	417291	229	DEL	106	0	35	5	0.00075095	0.00686901
288	Chr01	46240045	46240045	1086	INS	108	37	41	27	0.000757062	0.0069053
289	Chr01	15114705	15122401	7696	DEL	108	35	41	26	0.000770901	0.0070053
290	Chr01	7691245	7691245	395	INS	108	39	41	28	0.000779382	0.00705693
291	Chr01	16592500	16597307	4807	DEL	108	39	41	28	0.000779382	0.00705693
292	Chr01	19025847	19025960	113	DEL	108	39	41	28	0.000779382	0.00705693
293	Chr01	42702032	42702032	50	INS	107	39	41	28	0.000783856	0.00709049
294	Chr01	10727076	10729654	2578	DEL	108	81	41	40	0.00082266	0.0073221
295	Chr01	49001184	49001184	62	INS	108	26	41	22	0.000833117	0.00737964
296	Chr01	21080277	21080277	1034	INS	108	76	41	39	0.000848393	0.00746963
297	Chr01	1193973	1194553	580	DEL	108	8	40	12	0.000863002	0.00757181
298	Chr01	17277093	17277384	291	DEL	108	17	41	18	0.000877625	0.00766374
299	Chr01	29696842	29697032	190	DEL	108	17	41	18	0.000877625	0.00766374
300	Chr01	15195892	15195892	288	INS	108	28	41	23	0.000891823	0.00777288
301	Chr01	324889	325312	421	DEL	107	40	41	28	0.000893296	0.0077761
302	Chr01	2699157	2699192	35	DUP	108	43	41	29	0.000908748	0.00786617
303	Chr01	21020379	21020506	130	DEL	64	2	8	4	0.000926351	0.00800605
304	Chr01	15602375	15613076	10701	DEL	108	46	41	30	0.000949237	0.00818599
305	Chr01	39231036	39231117	81	DEL	104	6	41	11	0.000955816	0.00824016
306	Chr01	49206	49308	102	DEL	108	49	41	31	0.000961848	0.00827673
307	Chr01	25278064	25278064	59	INS	108	5	41	10	0.000982656	0.00839604
308	Chr01	15152590	15153500	909	DEL	108	30	41	24	0.00100413	0.00851899
309	Chr01	1243787	1243841	54	DEL	108	8	41	12	0.00106345	0.0089102
310	Chr01	3089930	3089930	45	INS	108	18	41	18	0.00106526	0.00891216
311	Chr01	3635796	3635796	772	INS	108	31	41	24	0.00113716	0.00945381
312	Chr01	5577774	5577842	63	DEL	108	25	40	21	0.0011689	0.00966847
313	Chr01	21028549	21038419	9869	DEL	108	58	41	34	0.00118584	0.00975618
314	Chr01	21237228	21237307	79	DEL	108	58	41	34	0.00118584	0.00975618
315	Chr01	35762198	35762252	54	DEL	108	0	40	5	0.00119056	0.00978628
316	Chr01	44045591	44045591	63	INS	108	33	41	25	0.00121004	0.00992875
317	Chr02	15530797	15530797	5220	INS	108	19	41	31	5.89508e-11	8.65598e-08
318	Chr02	11066579	11066957	378	DEL	108	55	41	41	3.22894e-10	2.03526e-07
319	Chr02	15423045	15433157	10112	DEL	106	24	40	32	3.36309e-10	2.07271e-07
320	Chr02	15405871	15405871	125	INS	106	18	40	29	4.94557e-10	2.54001e-07
321	Chr02	6376824	6376824	40	INS	40	5	22	20	1.04487e-09	4.80157e-07
322	Chr02	31560273	31560273	85	INS	108	15	41	27	1.51535e-09	6.09081e-07
323	Chr02	6135657	6135657	4161	INS	57	11	22	20	4.97264e-09	1.48291e-06
324	Chr02	25577923	25577955	32	DEL	108	7	41	21	5.18054e-09	1.51239e-06
325	Chr02	5937073	5937073	4969	INS	108	20	41	29	6.13138e-09	1.66458e-06
326	Chr02	15456099	15456099	1216	INS	108	30	41	33	6.90856e-09	1.7245e-06
327	Chr02	24424740	24438834	14094	DEL	108	17	41	27	8.05868e-09	1.92672e-06
328	Chr02	6172467	6172467	606	INS	106	10	41	23	8.91069e-09	2.02565e-06
329	Chr02	20198317	20198351	34	DEL	107	11	40	23	1.13855e-08	2.25546e-06
330	Chr02	6151423	6151789	366	DEL	108	11	41	23	1.72362e-08	3.18686e-06
331	Chr02	20291793	20291878	85	DEL	108	11	41	23	1.72362e-08	3.18686e-06
332	Chr02	15469655	15469655	5282	INS	105	23	41	30	1.84958e-08	3.37475e-06
333	Chr02	15527608	15528231	623	DEL	108	24	41	30	2.05533e-08	3.60256e-06
334	Chr02	22838927	22838980	53	DEL	102	34	37	32	2.05548e-08	3.60256e-06
335	Chr02	5910732	5910732	546	INS	44	12	28	26	2.66794e-08	4.25245e-06
336	Chr02	27234556	27245189	10633	DEL	108	10	41	22	2.83056e-08	4.43518e-06
337	Chr02	19256417	19256417	219	INS	108	17	41	26	3.53318e-08	5.07715e-06
338	Chr02	6134703	6134703	412	INS	108	5	41	18	3.84753e-08	5.13682e-06
339	Chr02	21434987	21436310	1323	DEL	108	2	41	15	3.94513e-08	5.13682e-06
340	Chr02	21440342	21440342	432	INS	108	2	41	15	3.94513e-08	5.13682e-06
341	Chr02	26176813	26176813	190	INS	108	2	41	15	3.94513e-08	5.13682e-06
342	Chr02	31366308	31366667	359	DEL	108	21	41	28	3.84348e-08	5.13682e-06
343	Chr02	6442045	6442045	233	INS	108	4	41	17	4.42282e-08	5.48826e-06
344	Chr02	23807893	23812406	4513	DEL	108	9	41	21	4.44401e-08	5.48826e-06
345	Chr02	15507131	15507187	56	DEL	108	19	41	27	4.80465e-08	5.6703e-06
346	Chr02	15629354	15629354	67	INS	108	29	41	31	8.18757e-08	8.90486e-06
347	Chr02	4191287	4191340	51	DEL	96	14	34	22	8.98413e-08	9.5991e-06
348	Chr02	6441229	6441267	38	DEL	108	66	41	41	9.44832e-08	1.00309e-05
349	Chr02	15945681	15945681	53	INS	107	5	36	16	1.07742e-07	1.10671e-05
350	Chr02	6256877	6256877	54	INS	47	12	24	22	1.10774e-07	1.12125e-05
351	Chr02	15405217	15405756	539	DEL	106	21	40	27	1.11298e-07	1.12245e-05
352	Chr02	20273944	20273944	78	INS	108	1	41	13	1.19354e-07	1.17799e-05
353	Chr02	15444068	15444068	6796	INS	108	22	41	28	1.21221e-07	1.18796e-05
354	Chr02	19251150	19251150	390	INS	108	22	41	28	1.21221e-07	1.18796e-05
355	Chr02	15448565	15448598	33	DEL	107	22	41	28	1.26811e-07	1.2229e-05
356	Chr02	31480605	31480605	86	INS	108	44	41	36	1.26758e-07	1.2229e-05
357	Chr02	6884778	6884778	46	INS	35	1	12	10	1.33317e-07	1.27059e-05
358	Chr02	31393302	31393302	398	INS	108	41	41	35	1.42834e-07	1.32059e-05
359	Chr02	10446514	10446568	56	DEL	108	38	41	34	1.44548e-07	1.32745e-05
360	Chr02	22802204	22802204	6189	INS	108	61	41	40	1.48674e-07	1.35636e-05
361	Chr02	22866858	22867167	309	DEL	108	61	41	40	1.48674e-07	1.35636e-05
362	Chr02	6479667	6479667	212	INS	107	15	34	21	1.63605e-07	1.43277e-05
363	Chr02	15456644	15456676	32	DEL	108	23	41	28	1.69383e-07	1.43277e-05
364	Chr02	15465817	15465859	42	DEL	108	23	41	28	1.69383e-07	1.43277e-05
365	Chr02	15474169	15474169	60	INS	108	19	41	26	1.70988e-07	1.43277e-05
366	Chr02	15474170	15474228	58	DUP	108	19	41	26	1.70988e-07	1.43277e-05
367	Chr02	15485700	15485700	330	INS	108	19	41	26	1.70988e-07	1.43277e-05
368	Chr02	15940934	15940934	15376	INS	108	10	36	19	1.69416e-07	1.43277e-05
369	Chr02	15961779	15961779	53	INS	108	2	41	14	1.72031e-07	1.43277e-05
370	Chr02	26811198	26811198	154	INS	108	3	41	15	1.93123e-07	1.50452e-05
371	Chr02	15360057	15360093	36	DEL	106	16	40	24	2.07357e-07	1.59746e-05
372	Chr02	6030112	6030112	765	INS	86	11	32	20	2.22429e-07	1.69941e-05
373	Chr02	26000300	26000300	63	INS	108	33	41	32	2.54378e-07	1.88634e-05
374	Chr02	16027092	16027092	359	INS	108	11	41	21	2.82938e-07	2.02242e-05
375	Chr02	22841237	22841980	743	DEL	108	62	41	40	2.87226e-07	2.04255e-05
376	Chr02	22841253	22841253	88	INS	108	62	41	40	2.87226e-07	2.04255e-05
377	Chr02	19251838	19251838	58	INS	108	26	41	29	3.01788e-07	2.11748e-05
378	Chr02	19205029	19205083	54	DEL	108	36	41	33	3.05416e-07	2.12824e-05
379	Chr02	25808445	25809727	1282	DEL	108	7	41	18	3.76305e-07	2.49079e-05
380	Chr02	16368254	16368478	224	DEL	108	13	41	22	3.90457e-07	2.55487e-05
381	Chr02	6965768	6971458	5688	DEL	62	27	29	28	4.37939e-07	2.81153e-05
382	Chr02	6110282	6110357	75	DUP	108	10	41	20	4.49014e-07	2.8238e-05
383	Chr02	23776852	23776925	73	DEL	108	10	41	20	4.49014e-07	2.8238e-05
384	Chr02	23806066	23806066	53	INS	108	10	41	20	4.49014e-07	2.8238e-05
385	Chr02	15166149	15168418	2269	DEL	87	54	40	40	4.51699e-07	2.83426e-05
386	Chr02	6514644	6516394	1756	DEL	45	7	16	14	4.58029e-07	2.84183e-05
387	Chr02	15629347	15629347	64	INS	108	27	41	29	4.57038e-07	2.84183e-05
388	Chr02	28718194	28718895	701	DEL	108	27	41	29	4.57038e-07	2.84183e-05
389	Chr02	7037535	7037779	244	DEL	104	24	40	28	4.84501e-07	2.95827e-05
390	Chr02	6339885	6339885	40	INS	38	3	13	11	5.16115e-07	3.04744e-05
391	Chr02	22864814	22864814	102	INS	108	64	41	40	6.91789e-07	3.76937e-05
392	Chr02	496119	496119	42	INS	107	19	41	25	7.13502e-07	3.83432e-05
393	Chr02	6483905	6483967	62	DUP	107	23	33	23	8.57101e-07	4.33774e-05
394	Chr02	6483925	6483925	68	INS	107	23	33	23	8.57101e-07	4.33774e-05
395	Chr02	15373056	15387150	14094	DEL	106	68	40	40	9.03558e-07	4.53152e-05
396	Chr02	4609131	4609131	938	INS	108	8	41	18	1.00978e-06	4.93049e-05
397	Chr02	11565275	11565920	645	DEL	108	71	41	41	1.03341e-06	4.96716e-05
398	Chr02	6137538	6137569	31	DEL	108	11	41	20	1.05479e-06	5.05244e-05
399	Chr02	19801989	19802022	33	DEL	108	36	41	32	1.0592e-06	5.05606e-05
400	Chr02	6077071	6077105	34	DEL	107	11	41	20	1.19773e-06	5.56412e-05
401	Chr02	16366605	16366665	60	DEL	108	22	41	26	1.22976e-06	5.6655e-05
402	Chr02	31419088	31419088	60	INS	108	22	41	26	1.22976e-06	5.6655e-05
403	Chr02	22816198	22816845	647	DEL	108	66	41	40	1.63577e-06	7.17824e-05
404	Chr02	15970574	15970574	268	INS	108	10	41	19	1.65048e-06	7.20855e-05
405	Chr02	31746109	31746109	225	INS	108	20	41	25	1.67047e-06	7.27296e-05
406	Chr02	25903533	25903621	88	DUP	107	31	41	30	1.67795e-06	7.28269e-05
407	Chr02	25903534	25903620	86	DUP	107	31	41	30	1.67795e-06	7.28269e-05
408	Chr02	15402870	15402969	99	DEL	106	6	40	16	1.68284e-06	7.29249e-05
409	Chr02	6110352	6110352	76	INS	108	6	41	16	1.91386e-06	8.10366e-05
410	Chr02	15888858	15893855	4998	DEL	108	6	41	16	1.91386e-06	8.10366e-05
411	Chr02	23812673	23812673	287	INS	108	6	41	16	1.91386e-06	8.10366e-05
412	Chr02	16184917	16185012	95	DEL	107	3	39	13	1.95812e-06	8.27387e-05
413	Chr02	16186415	16186544	129	DEL	107	5	40	15	1.96002e-06	8.27387e-05
414	Chr02	31651105	31651105	109	INS	108	12	41	20	2.34122e-06	9.34264e-05
415	Chr02	22970782	22970782	227	INS	108	2	41	12	2.92974e-06	0.000107906
416	Chr02	6019624	6019624	47	INS	95	62	38	38	3.02072e-06	0.000110523
417	Chr02	22872409	22873303	911	DEL	107	61	41	39	3.03414e-06	0.000110868
418	Chr02	7046002	7046310	308	DEL	70	27	25	23	3.57002e-06	0.000126451
419	Chr02	6077301	6077301	3245	INS	108	8	41	17	3.64925e-06	0.000127306
420	Chr02	16021299	16021299	7403	INS	108	7	40	16	3.68544e-06	0.000127979
421	Chr02	18982768	18982768	79	INS	106	23	41	26	3.70381e-06	0.000128242
422	Chr02	15088421	15090199	1773	DEL	108	11	41	19	3.72573e-06	0.000128359
423	Chr02	15199621	15199653	32	DEL	108	11	41	19	3.72573e-06	0.000128359
424	Chr02	20848303	20848386	83	DEL	106	29	40	28	3.71455e-06	0.000128359
425	Chr02	10445615	10445979	405	DEL	108	63	41	39	3.78648e-06	0.000129968
426	Chr02	11165817	11168841	3024	DEL	108	68	41	40	3.80272e-06	0.000130203
427	Chr02	3990472	3990472	1449	INS	108	16	41	22	4.01184e-06	0.000136688
428	Chr02	16060501	16060548	47	DUP	108	20	41	24	4.79834e-06	0.000157674
429	Chr02	20290692	20290815	123	DEL	108	20	41	24	4.79834e-06	0.000157674
430	Chr02	512450	512450	489	INS	108	14	41	21	4.9644e-06	0.000160282
431	Chr02	15909830	15909830	457	INS	108	7	41	16	5.13298e-06	0.000164196
432	Chr02	16341361	16341432	71	DEL	107	1	38	10	5.11891e-06	0.000164196
433	Chr02	25917074	25917074	157	INS	108	7	41	16	5.13298e-06	0.000164196
434	Chr02	22874956	22875951	996	DEL	108	59	41	38	5.5549e-06	0.000176674
435	Chr02	5949974	5949974	34	INS	48	12	26	21	5.60018e-06	0.000177706
436	Chr02	6655046	6655275	229	DEL	37	3	11	9	6.23973e-06	0.000193355
437	Chr02	15403662	15403662	52	INS	106	67	40	39	6.69749e-06	0.000205701
438	Chr02	25976463	25976463	56	INS	108	42	41	33	6.75418e-06	0.000207213
439	Chr02	6442035	6442035	222	INS	108	6	41	15	6.917e-06	0.00020739
440	Chr02	26810015	26810147	132	DEL	108	6	41	15	6.917e-06	0.00020739
441	Chr02	28540933	28548752	7819	DEL	108	60	41	38	6.78304e-06	0.00020739
442	Chr02	22817079	22817079	59	INS	108	69	41	40	7.00629e-06	0.000208364
443	Chr02	22817200	22822126	4915	DEL	108	69	41	40	7.00629e-06	0.000208364
444	Chr02	27244809	27244809	54	INS	108	15	41	21	7.24839e-06	0.000211401
445	Chr02	19033005	19033039	34	DEL	108	21	41	24	7.70153e-06	0.000222959
446	Chr02	1254945	1260001	5056	DEL	59	16	17	15	8.14479e-06	0.000233355
447	Chr02	15990958	15991050	92	DEL	108	9	41	17	8.63491e-06	0.00024537
448	Chr02	7117094	7117094	75	INS	108	5	41	14	8.86034e-06	0.000249222
449	Chr02	21376199	21376287	88	DEL	108	5	41	14	8.86034e-06	0.000249222
450	Chr02	26130964	26130964	222	INS	108	1	41	10	9.00691e-06	0.000250549
451	Chr02	10394291	10398608	4319	DEL	108	75	41	41	9.69589e-06	0.000267834
452	Chr02	4329393	4329393	239	INS	108	4	41	13	1.06514e-05	0.000290467
453	Chr02	15971928	15971995	67	DEL	108	4	41	13	1.06514e-05	0.000290467
454	Chr02	21283414	21283878	464	DEL	108	4	41	13	1.06514e-05	0.000290467
455	Chr02	21287998	21288065	67	DEL	108	4	41	13	1.06514e-05	0.000290467
456	Chr02	21369144	21369144	111	INS	108	4	41	13	1.06514e-05	0.000290467
457	Chr02	21384721	21384721	414	INS	108	4	41	13	1.06514e-05	0.000290467
458	Chr02	6043829	6043866	37	DUP	107	14	40	20	1.09637e-05	0.000298691
459	Chr02	16182651	16182651	2424	INS	107	5	37	13	1.12784e-05	0.000304276
460	Chr02	12004314	12004484	170	DEL	108	3	41	12	1.17564e-05	0.000308178
461	Chr02	21277777	21277777	287	INS	108	3	41	12	1.17564e-05	0.000308178
462	Chr02	22841201	22841300	99	DUP	107	60	41	38	1.17266e-05	0.000308178
463	Chr02	15202703	15202703	323	INS	108	11	41	18	1.24779e-05	0.000319658
464	Chr02	15203188	15203188	52	INS	108	11	41	18	1.24779e-05	0.000319658
465	Chr02	16063149	16063194	45	DEL	108	11	41	18	1.24779e-05	0.000319658
466	Chr02	14362009	14362073	64	DEL	104	5	41	14	1.27361e-05	0.000324057
467	Chr02	6020464	6020688	223	DEL	92	63	39	39	1.2771e-05	0.000324648
468	Chr02	6014259	6014325	66	DEL	108	14	41	20	1.30304e-05	0.00032913
469	Chr02	15455296	15455329	33	DEL	106	17	41	22	1.47192e-05	0.000360302
470	Chr02	20238122	20238122	475	INS	108	66	41	39	1.5517e-05	0.000377703
471	Chr02	31688875	31688875	71	INS	108	38	41	31	1.5539e-05	0.000377703
472	Chr02	6260281	6260281	5504	INS	64	29	27	25	1.59074e-05	0.000384634
473	Chr02	6410660	6410660	6216	INS	108	7	41	15	1.7638e-05	0.000416318
474	Chr02	15206662	15207096	431	DEL	108	7	41	15	1.7638e-05	0.000416318
475	Chr02	2837063	2837063	5071	INS	100	3	40	12	1.76537e-05	0.000416334
476	Chr02	16371183	16371183	38	INS	107	1	37	9	1.77982e-05	0.000419385
477	Chr02	16012776	16012776	80	INS	108	10	41	17	1.90683e-05	0.000442238
478	Chr02	23477945	23477945	427	INS	108	0	41	8	1.91986e-05	0.000442238
479	Chr02	7200800	7200800	1344	INS	80	42	32	30	1.96965e-05	0.000452953
480	Chr02	17484300	17484300	82	INS	108	45	41	33	2.00088e-05	0.000458235
481	Chr02	25973755	25973755	82	INS	108	45	41	33	2.00088e-05	0.000458235
482	Chr02	28638647	28646060	7413	DEL	108	45	41	33	2.00088e-05	0.000458235
483	Chr02	6356795	6356795	74	INS	50	21	25	23	2.07292e-05	0.000472782
484	Chr02	15535033	15549736	14703	DEL	108	78	41	41	2.08455e-05	0.000474265
485	Chr02	6018582	6018615	33	DEL	108	15	41	20	2.12268e-05	0.0004794
486	Chr02	6603091	6603091	63	INS	49	13	16	14	2.27987e-05	0.000513647
487	Chr02	21700173	21700254	81	DEL	100	27	37	25	2.30488e-05	0.000518861
488	Chr02	3700499	3700499	221	INS	108	13	41	19	2.34815e-05	0.000524766
489	Chr02	21344582	21344656	74	DEL	108	6	41	14	2.38589e-05	0.000528094
490	Chr02	21349770	21349770	54	INS	108	6	41	14	2.38589e-05	0.000528094
491	Chr02	21350026	21350083	57	DEL	108	6	41	14	2.38589e-05	0.000528094
492	Chr02	20288304	20288382	78	DEL	108	23	41	24	2.50587e-05	0.000550696
493	Chr02	16035686	16035686	64	INS	108	19	41	22	2.58532e-05	0.000565258
494	Chr02	6245417	6245857	469	DEL	108	63	41	38	2.72074e-05	0.000591357
495	Chr02	18502217	18502217	45	INS	108	63	41	38	2.72074e-05	0.000591357
496	Chr02	16012984	16012984	14068	INS	108	9	41	16	2.83781e-05	0.000608693
497	Chr02	17173658	17173658	217	INS	108	71	40	39	2.93064e-05	0.000622743
498	Chr02	4193123	4193319	196	DEL	105	24	37	23	2.95231e-05	0.000625989
499	Chr02	20470183	20470255	72	DUP	108	1	40	9	2.98324e-05	0.000631582
500	Chr02	6813151	6814252	1101	DEL	108	5	41	13	3.08507e-05	0.000645745
501	Chr02	21349637	21349637	488	INS	108	5	41	13	3.08507e-05	0.000645745
502	Chr02	22292820	22292895	74	DEL	108	5	41	13	3.08507e-05	0.000645745
503	Chr02	7953090	7955831	2741	DEL	105	0	34	7	3.1531e-05	0.000658992
504	Chr02	15421022	15421022	619	INS	106	66	40	38	3.26581e-05	0.000681007
505	Chr02	10374380	10381782	7417	DEL	108	73	41	40	3.28697e-05	0.000683877
506	Chr02	22882176	22882176	64	INS	87	22	25	18	3.39221e-05	0.000698437
507	Chr02	5972917	5973036	119	DEL	108	21	41	23	3.42804e-05	0.000703724
508	Chr02	5922096	5922141	45	DEL	108	37	41	30	3.52408e-05	0.000715464
509	Chr02	21441802	21442389	587	DEL	108	14	41	19	3.61421e-05	0.000715464
510	Chr02	26363332	26363332	112	INS	108	1	41	9	3.56896e-05	0.000715464
511	Chr02	27240193	27240193	198	INS	108	14	41	19	3.61421e-05	0.000715464
512	Chr02	12091175	12091211	36	DEL	108	4	41	12	3.7693e-05	0.000732571
513	Chr02	17633164	17633164	50	INS	108	4	41	12	3.7693e-05	0.000732571
514	Chr02	31868679	31868679	76	INS	108	11	41	17	3.96397e-05	0.000760282
515	Chr02	22841281	22841281	88	INS	108	60	41	37	4.09364e-05	0.000777782
516	Chr02	215369	215369	14435	INS	107	29	40	26	4.23362e-05	0.000790456
517	Chr02	17333949	17340475	6526	DEL	79	16	14	11	4.28292e-05	0.000790456
518	Chr02	21367632	21367632	54	INS	108	3	41	11	4.26498e-05	0.000790456
519	Chr02	25525721	25539419	13698	DEL	108	2	41	10	4.3037e-05	0.000790456
520	Chr02	31965538	31965890	352	DEL	108	3	41	11	4.26498e-05	0.000790456
521	Chr02	8360610	8360804	195	DEL	103	24	39	24	4.50893e-05	0.000821621
522	Chr02	6356829	6356829	73	INS	50	22	25	23	4.54665e-05	0.00082795
523	Chr02	6456103	6456103	348	INS	108	22	41	23	4.65525e-05	0.000840105
524	Chr02	24223147	24223304	157	DEL	108	47	41	33	4.65404e-05	0.000840105
525	Chr02	22838106	22838106	6707	INS	96	10	30	14	4.68303e-05	0.000844467
526	Chr02	6484858	6484858	454	INS	58	24	22	20	4.81764e-05	0.00086705
527	Chr02	6724349	6724409	60	DEL	80	2	22	8	4.93367e-05	0.000886781
528	Chr02	15117544	15117726	182	DEL	64	11	32	19	4.98576e-05	0.000895564
529	Chr02	244002	244002	36	INS	101	19	40	22	5.71801e-05	0.00101183
530	Chr02	10336722	10336758	36	DEL	108	65	41	38	5.81545e-05	0.00101183
531	Chr02	17629130	17629130	4088	INS	108	31	41	27	5.7987e-05	0.00101183
532	Chr02	22771841	22772661	820	DEL	108	65	41	38	5.81545e-05	0.00101183
533	Chr02	6020073	6020288	216	DEL	95	69	39	39	5.8446e-05	0.00101626
534	Chr02	15359945	15359945	175	INS	106	67	40	38	5.898e-05	0.00102491
535	Chr02	16011677	16011677	252	INS	108	10	41	16	5.99673e-05	0.00103172
536	Chr02	16016464	16016464	44	INS	108	10	41	16	5.99673e-05	0.00103172
537	Chr02	22822322	22822375	53	DEL	108	74	41	40	5.9601e-05	0.00103172
538	Chr02	22848817	22848817	404	INS	108	74	41	40	5.9601e-05	0.00103172
539	Chr02	23678312	23678312	129	INS	108	10	41	16	5.99673e-05	0.00103172
540	Chr02	6403841	6403841	54	INS	59	27	20	19	6.09176e-05	0.00104742
541	Chr02	4590283	4590283	40	INS	108	13	41	18	6.12679e-05	0.00104824
542	Chr02	23682483	23682561	78	DEL	108	13	41	18	6.12679e-05	0.00104824
543	Chr02	21428769	21429061	292	DEL	108	15	41	19	6.16063e-05	0.00105144
544	Chr02	3989319	3989319	1244	INS	108	16	41	20	6.27197e-05	0.00106389
545	Chr02	11399074	11399074	79	INS	105	48	40	33	6.61965e-05	0.00111604
546	Chr02	22840066	22840605	539	DEL	108	70	41	39	7.11677e-05	0.00119477
547	Chr02	31769464	31769556	92	DEL	108	25	41	24	7.42749e-05	0.00124018
548	Chr02	10497841	10512663	14823	DEL	107	54	41	35	7.47244e-05	0.00124694
549	Chr02	18550022	18550022	148	INS	108	36	41	29	7.64631e-05	0.0012674
550	Chr02	27240709	27240709	57	INS	108	36	41	29	7.64631e-05	0.0012674
551	Chr02	3975651	3975651	51	INS	108	80	41	41	7.89719e-05	0.0012884
552	Chr02	4229224	4229224	224	INS	108	6	41	13	7.84964e-05	0.0012884
553	Chr02	7194186	7198691	4505	DEL	91	60	37	36	7.876e-05	0.0012884
554	Chr02	11413268	11413268	84	INS	108	80	41	41	7.89719e-05	0.0012884
555	Chr02	15808706	15808706	53	INS	108	0	41	7	8.01825e-05	0.0012884
556	Chr02	17472658	17473007	349	DEL	108	0	41	7	8.01825e-05	0.0012884
557	Chr02	19055791	19055842	51	DEL	108	6	41	13	7.84964e-05	0.0012884
558	Chr02	19059866	19059866	205	INS	108	61	41	37	7.86256e-05	0.0012884
559	Chr02	24176808	24176808	117	INS	108	0	41	7	8.01825e-05	0.0012884
560	Chr02	6244403	6244458	55	DEL	108	17	41	20	8.22416e-05	0.00131691
561	Chr02	19378581	19378698	117	DEL	108	1	38	8	8.42906e-05	0.00134739
562	Chr02	19059837	19059893	58	DUP	108	62	41	37	8.6798e-05	0.00137322
563	Chr02	16398154	16398347	193	DEL	108	9	41	15	8.86406e-05	0.00138499
564	Chr02	26866079	26866439	360	DEL	108	9	41	15	8.86406e-05	0.00138499
565	Chr02	7012910	7012910	54	INS	57	11	26	17	0.000101068	0.00156244
566	Chr02	12033985	12033985	4908	INS	108	5	41	12	0.000102593	0.00157026
567	Chr02	18482013	18489187	7174	DEL	108	5	41	12	0.000102593	0.00157026
568	Chr02	6775280	6775335	55	DEL	91	11	38	17	0.000105858	0.00159489
569	Chr02	11185987	11185987	193	INS	108	66	41	38	0.000106271	0.00159489
570	Chr02	18497516	18497516	122	INS	108	66	41	38	0.000106271	0.00159489
571	Chr02	22891921	22891921	248	INS	107	56	35	31	0.000105928	0.00159489
572	Chr02	2637867	2637867	53	INS	79	31	31	25	0.000106585	0.00159785
573	Chr02	11186823	11187473	650	DEL	87	5	30	11	0.000110495	0.00164846
574	Chr02	20287565	20287565	64	INS	108	23	41	23	0.000110747	0.00164866
575	Chr02	3908072	3913704	5632	DEL	108	30	41	26	0.000115623	0.00171665
576	Chr02	10338150	10338150	617	INS	108	59	41	36	0.000116571	0.00172702
577	Chr02	6965440	6965514	74	DEL	105	18	40	20	0.00011903	0.00175408
578	Chr02	6159448	6159448	58	INS	71	36	27	25	0.000120839	0.0017732
579	Chr02	10342524	10342524	736	INS	108	76	41	40	0.000120819	0.0017732
580	Chr02	6229624	6230005	381	DEL	45	0	11	5	0.000120948	0.00177386
581	Chr02	11162217	11162713	496	DEL	108	67	41	38	0.00012163	0.00177541
582	Chr02	4291024	4291058	34	DEL	108	8	41	14	0.000127926	0.00182223
583	Chr02	15287747	15287747	745	INS	108	4	41	11	0.000127607	0.00182223
584	Chr02	15296206	15296206	5852	INS	108	4	41	11	0.000127607	0.00182223
585	Chr02	21277037	21277232	195	DEL	108	8	41	14	0.000127926	0.00182223
586	Chr02	31439260	31439316	56	DEL	108	8	41	14	0.000127926	0.00182223
587	Chr02	5783401	5783437	36	DEL	97	73	39	39	0.000136786	0.00190903
588	Chr02	15999261	15999261	1543	INS	108	1	41	8	0.000136841	0.00190903
589	Chr02	31743157	31743291	134	DEL	93	2	23	7	0.000143659	0.00199711
590	Chr02	10333152	10333152	719	INS	108	56	41	35	0.000144642	0.00200174
591	Chr02	6012860	6012860	334	INS	108	16	41	19	0.000145533	0.00200607
592	Chr02	22213354	22213418	64	DEL	108	16	41	19	0.000145533	0.00200607
593	Chr02	7038969	7039020	51	DEL	108	3	41	10	0.000148356	0.00201495
594	Chr02	18389942	18394987	5047	DEL	102	33	41	28	0.000146397	0.00201495
595	Chr02	20636786	20645507	8721	DEL	108	3	41	10	0.000148356	0.00201495
596	Chr02	20651686	20651686	72	INS	108	3	41	10	0.000148356	0.00201495
597	Chr02	28542383	28542474	91	DEL	105	4	35	10	0.000147548	0.00201495
598	Chr02	16998957	16999155	198	DEL	108	2	41	9	0.000155762	0.00208087
599	Chr02	21417744	21417744	430	INS	108	2	41	9	0.000155762	0.00208087
600	Chr02	6506260	6506303	43	DEL	107	15	33	16	0.000161735	0.00214722
601	Chr02	25729774	25729774	54	INS	108	13	41	17	0.00016391	0.0021678
602	Chr02	4316809	4316809	212	INS	108	26	41	24	0.00016485	0.00217505
603	Chr02	19825713	19825713	222	INS	108	7	41	13	0.000179966	0.00233451
604	Chr02	21857514	21857616	102	DEL	108	11	41	16	0.000178698	0.00233451
605	Chr02	28015873	28016519	646	DEL	108	7	41	13	0.000179966	0.00233451
606	Chr02	6466238	6466238	2799	INS	93	61	40	38	0.000182716	0.00236558
[truncated: 1,386 more rows]

## Sheet: Table S19
Table S19: SNPs significantly associated with flat fruit shape.
Chromosome	Position	P value	Alleles	SNP location (gene)	Exonic function	Gene name (5')	Gene annotation (5')	Gene name (3')	Gene annotation (3')
Chr4	11268949	3.3145e-08	A/T	exonic	synonymous SNV	PpG0000019390.01	Putative ribonuclease H protein At1g65750 OS=Arabidopsis thaliana OX=3702 GN=At1g65750 PE=3 SV=1	-	-
Chr5	14339992	5.62301e-07	A/G	intergenic	.	PpG0000009441.01	-	PpG0000009427.01	Cytochrome P450 71A1 OS=Persea americana OX=3435 GN=CYP71A1 PE=1 SV=2
Chr6	27124318	4.79e-12	A/G	intergenic	.	PpG0000031602.01	E3 ubiquitin-protein ligase AIRP2 OS=Arabidopsis thaliana OX=3702 GN=AIRP2 PE=1 SV=1	PpG0000031603.01	Protein root UVB sensitive 5 OS=Arabidopsis thaliana OX=3702 GN=RUS5 PE=2 SV=1
Chr6	27124531	4.79e-12	G/C	downstream	.	PpG0000031603.01	Protein root UVB sensitive 5 OS=Arabidopsis thaliana OX=3702 GN=RUS5 PE=2 SV=1	-	-
Chr6	27124554	4.79e-12	A/G	downstream	.	PpG0000031603.01	Protein root UVB sensitive 5 OS=Arabidopsis thaliana OX=3702 GN=RUS5 PE=2 SV=1	-	-
Chr6	27124567	4.79e-12	G/A	downstream	.	PpG0000031603.01	Protein root UVB sensitive 5 OS=Arabidopsis thaliana OX=3702 GN=RUS5 PE=2 SV=1	-	-
Chr6	27124653	6.82896e-11	C/T	downstream	.	PpG0000031603.01	Protein root UVB sensitive 5 OS=Arabidopsis thaliana OX=3702 GN=RUS5 PE=2 SV=1	-	-
Chr6	27124655	6.82896e-11	C/T	downstream	.	PpG0000031603.01	Protein root UVB sensitive 5 OS=Arabidopsis thaliana OX=3702 GN=RUS5 PE=2 SV=1	-	-
Chr6	27124698	6.82896e-11	C/G	downstream	.	PpG0000031603.01	Protein root UVB sensitive 5 OS=Arabidopsis thaliana OX=3702 GN=RUS5 PE=2 SV=1	-	-
Chr6	27125031	4.79e-12	C/A	downstream	.	PpG0000031603.01	Protein root UVB sensitive 5 OS=Arabidopsis thaliana OX=3702 GN=RUS5 PE=2 SV=1	-	-
Chr6	27125046	4.79e-12	A/T	downstream	.	PpG0000031603.01	Protein root UVB sensitive 5 OS=Arabidopsis thaliana OX=3702 GN=RUS5 PE=2 SV=1	-	-
Chr6	27125139	4.79e-12	A/T	downstream	.	PpG0000031603.01	Protein root UVB sensitive 5 OS=Arabidopsis thaliana OX=3702 GN=RUS5 PE=2 SV=1	-	-
Chr6	27125155	4.79e-12	A/G	downstream	.	PpG0000031603.01	Protein root UVB sensitive 5 OS=Arabidopsis thaliana OX=3702 GN=RUS5 PE=2 SV=1	-	-
Chr6	27125224	4.79e-12	C/A	downstream	.	PpG0000031603.01	Protein root UVB sensitive 5 OS=Arabidopsis thaliana OX=3702 GN=RUS5 PE=2 SV=1	-	-
Chr6	27125384	4.79e-12	G/A	downstream	.	PpG0000031603.01	Protein root UVB sensitive 5 OS=Arabidopsis thaliana OX=3702 GN=RUS5 PE=2 SV=1	-	-
Chr6	27125532	4.79e-12	C/G	exonic	nonsynonymous SNV	PpG0000031603.01	Protein root UVB sensitive 5 OS=Arabidopsis thaliana OX=3702 GN=RUS5 PE=2 SV=1	-	-
Chr6	27125650	1.23718e-12	C/G	exonic	nonsynonymous SNV	PpG0000031603.01	Protein root UVB sensitive 5 OS=Arabidopsis thaliana OX=3702 GN=RUS5 PE=2 SV=1	-	-
Chr6	27125972	4.79e-12	G/C	intronic	.	PpG0000031603.01	Protein root UVB sensitive 5 OS=Arabidopsis thaliana OX=3702 GN=RUS5 PE=2 SV=1	-	-
Chr6	27126087	4.79e-12	A/C	exonic	nonsynonymous SNV	PpG0000031603.01	Protein root UVB sensitive 5 OS=Arabidopsis thaliana OX=3702 GN=RUS5 PE=2 SV=1	-	-
Chr6	27126245	3.41597e-09	G/T	intronic	.	PpG0000031603.01	Protein root UVB sensitive 5 OS=Arabidopsis thaliana OX=3702 GN=RUS5 PE=2 SV=1	-	-
Chr6	27126622	2.96043e-09	T/C	exonic	synonymous SNV	PpG0000031603.01	Protein root UVB sensitive 5 OS=Arabidopsis thaliana OX=3702 GN=RUS5 PE=2 SV=1	-	-
Chr6	27126657	4.79e-12	T/C	exonic	nonsynonymous SNV	PpG0000031603.01	Protein root UVB sensitive 5 OS=Arabidopsis thaliana OX=3702 GN=RUS5 PE=2 SV=1	-	-
Chr6	27126804	3.14316e-10	A/C	intronic	.	PpG0000031603.01	Protein root UVB sensitive 5 OS=Arabidopsis thaliana OX=3702 GN=RUS5 PE=2 SV=1	-	-
Chr6	27126857	4.79e-12	G/C	exonic	nonsynonymous SNV	PpG0000031603.01	Protein root UVB sensitive 5 OS=Arabidopsis thaliana OX=3702 GN=RUS5 PE=2 SV=1	-	-
Chr6	27127277	4.79e-12	C/T	intronic	.	PpG0000031603.01	Protein root UVB sensitive 5 OS=Arabidopsis thaliana OX=3702 GN=RUS5 PE=2 SV=1	-	-
Chr6	27127423	4.79e-12	A/T	intronic	.	PpG0000031603.01	Protein root UVB sensitive 5 OS=Arabidopsis thaliana OX=3702 GN=RUS5 PE=2 SV=1	-	-
Chr6	27127847	4.79e-12	C/T	intronic	.	PpG0000031603.01	Protein root UVB sensitive 5 OS=Arabidopsis thaliana OX=3702 GN=RUS5 PE=2 SV=1	-	-
Chr6	27128045	4.79e-12	A/G	intronic	.	PpG0000031603.01	Protein root UVB sensitive 5 OS=Arabidopsis thaliana OX=3702 GN=RUS5 PE=2 SV=1	-	-
Chr6	27128046	4.79e-12	G/A	intronic	.	PpG0000031603.01	Protein root UVB sensitive 5 OS=Arabidopsis thaliana OX=3702 GN=RUS5 PE=2 SV=1	-	-
Chr6	27128361	4.79e-12	T/C	intronic	.	PpG0000031603.01	Protein root UVB sensitive 5 OS=Arabidopsis thaliana OX=3702 GN=RUS5 PE=2 SV=1	-	-
Chr6	27128507	4.79e-12	A/C	exonic	nonsynonymous SNV	PpG0000031603.01	Protein root UVB sensitive 5 OS=Arabidopsis thaliana OX=3702 GN=RUS5 PE=2 SV=1	-	-
Chr6	27128734	4.79e-12	G/C	exonic	nonsynonymous SNV	PpG0000031603.01	Protein root UVB sensitive 5 OS=Arabidopsis thaliana OX=3702 GN=RUS5 PE=2 SV=1	-	-
Chr6	27128802	3.41597e-09	T/G	intronic	.	PpG0000031603.01	Protein root UVB sensitive 5 OS=Arabidopsis thaliana OX=3702 GN=RUS5 PE=2 SV=1	-	-
Chr6	27129336	4.79e-12	C/A	upstream;downstream	.	PpG0000031603.01	Protein root UVB sensitive 5 OS=Arabidopsis thaliana OX=3702 GN=RUS5 PE=2 SV=1	PpG0000031604.01	Probable envelope ADP,ATP carrier protein, chloroplastic OS=Arabidopsis thaliana OX=3702 GN=EAAC PE=2 SV=2
Chr6	27129415	4.79e-12	G/A	upstream;downstream	.	PpG0000031603.01	Protein root UVB sensitive 5 OS=Arabidopsis thaliana OX=3702 GN=RUS5 PE=2 SV=1	PpG0000031604.01	Probable envelope ADP,ATP carrier protein, chloroplastic OS=Arabidopsis thaliana OX=3702 GN=EAAC PE=2 SV=2
Chr6	27130004	4.79e-12	T/C	intronic	.	PpG0000031604.01	Probable envelope ADP,ATP carrier protein, chloroplastic OS=Arabidopsis thaliana OX=3702 GN=EAAC PE=2 SV=2	-	-
Chr6	27130148	4.79e-12	T/A	intronic	.	PpG0000031604.01	Probable envelope ADP,ATP carrier protein, chloroplastic OS=Arabidopsis thaliana OX=3702 GN=EAAC PE=2 SV=2	-	-
Chr6	27130245	4.79e-12	T/G	exonic	synonymous SNV	PpG0000031604.01	Probable envelope ADP,ATP carrier protein, chloroplastic OS=Arabidopsis thaliana OX=3702 GN=EAAC PE=2 SV=2	-	-
Chr6	27130260	4.79e-12	A/T	exonic	synonymous SNV	PpG0000031604.01	Probable envelope ADP,ATP carrier protein, chloroplastic OS=Arabidopsis thaliana OX=3702 GN=EAAC PE=2 SV=2	-	-
Chr6	27130294	4.79e-12	T/G	intronic	.	PpG0000031604.01	Probable envelope ADP,ATP carrier protein, chloroplastic OS=Arabidopsis thaliana OX=3702 GN=EAAC PE=2 SV=2	-	-
Chr6	27130411	4.79e-12	A/G	intronic	.	PpG0000031604.01	Probable envelope ADP,ATP carrier protein, chloroplastic OS=Arabidopsis thaliana OX=3702 GN=EAAC PE=2 SV=2	-	-
Chr6	27130468	4.79e-12	C/G	intronic	.	PpG0000031604.01	Probable envelope ADP,ATP carrier protein, chloroplastic OS=Arabidopsis thaliana OX=3702 GN=EAAC PE=2 SV=2	-	-
Chr6	27130494	4.79e-12	T/A	intronic	.	PpG0000031604.01	Probable envelope ADP,ATP carrier protein, chloroplastic OS=Arabidopsis thaliana OX=3702 GN=EAAC PE=2 SV=2	-	-
Chr6	27130660	4.79e-12	G/T	intronic	.	PpG0000031604.01	Probable envelope ADP,ATP carrier protein, chloroplastic OS=Arabidopsis thaliana OX=3702 GN=EAAC PE=2 SV=2	-	-
Chr6	27130816	4.79e-12	T/C	intronic	.	PpG0000031604.01	Probable envelope ADP,ATP carrier protein, chloroplastic OS=Arabidopsis thaliana OX=3702 GN=EAAC PE=2 SV=2	-	-
Chr6	27130877	4.79e-12	A/C	exonic	nonsynonymous SNV	PpG0000031604.01	Probable envelope ADP,ATP carrier protein, chloroplastic OS=Arabidopsis thaliana OX=3702 GN=EAAC PE=2 SV=2	-	-
Chr6	27130985	4.79e-12	C/T	exonic	synonymous SNV	PpG0000031604.01	Probable envelope ADP,ATP carrier protein, chloroplastic OS=Arabidopsis thaliana OX=3702 GN=EAAC PE=2 SV=2	-	-
Chr6	27131052	4.79e-12	C/G	intronic	.	PpG0000031604.01	Probable envelope ADP,ATP carrier protein, chloroplastic OS=Arabidopsis thaliana OX=3702 GN=EAAC PE=2 SV=2	-	-
Chr6	27131755	4.79e-12	T/C	intronic	.	PpG0000031604.01	Probable envelope ADP,ATP carrier protein, chloroplastic OS=Arabidopsis thaliana OX=3702 GN=EAAC PE=2 SV=2	-	-
Chr6	27132112	4.79e-12	A/T	intronic	.	PpG0000031604.01	Probable envelope ADP,ATP carrier protein, chloroplastic OS=Arabidopsis thaliana OX=3702 GN=EAAC PE=2 SV=2	-	-
Chr6	27132978	4.79e-12	A/G	intronic	.	PpG0000031604.01	Probable envelope ADP,ATP carrier protein, chloroplastic OS=Arabidopsis thaliana OX=3702 GN=EAAC PE=2 SV=2	-	-
Chr6	27132980	4.79e-12	A/G	intronic	.	PpG0000031604.01	Probable envelope ADP,ATP carrier protein, chloroplastic OS=Arabidopsis thaliana OX=3702 GN=EAAC PE=2 SV=2	-	-
Chr6	27132990	4.79e-12	T/C	intronic	.	PpG0000031604.01	Probable envelope ADP,ATP carrier protein, chloroplastic OS=Arabidopsis thaliana OX=3702 GN=EAAC PE=2 SV=2	-	-
Chr6	27147890	4.79e-12	T/C	intergenic	.	PpG0000031611.01	-	PpG0000031605.01	Vacuolar cation/proton exchanger 3 OS=Arabidopsis thaliana OX=3702 GN=CAX3 PE=1 SV=1
Chr6	27148008	3.26919e-11	G/A	intergenic	.	PpG0000031611.01	-	PpG0000031605.01	Vacuolar cation/proton exchanger 3 OS=Arabidopsis thaliana OX=3702 GN=CAX3 PE=1 SV=1
Chr6	27148441	1.72388e-09	T/C	intergenic	.	PpG0000031611.01	-	PpG0000031605.01	Vacuolar cation/proton exchanger 3 OS=Arabidopsis thaliana OX=3702 GN=CAX3 PE=1 SV=1
Chr6	27148517	6.36659e-12	T/C	intergenic	.	PpG0000031611.01	-	PpG0000031605.01	Vacuolar cation/proton exchanger 3 OS=Arabidopsis thaliana OX=3702 GN=CAX3 PE=1 SV=1
Chr6	27148520	6.36659e-12	T/C	intergenic	.	PpG0000031611.01	-	PpG0000031605.01	Vacuolar cation/proton exchanger 3 OS=Arabidopsis thaliana OX=3702 GN=CAX3 PE=1 SV=1
Chr6	27148522	4.6283e-11	T/G	intergenic	.	PpG0000031611.01	-	PpG0000031605.01	Vacuolar cation/proton exchanger 3 OS=Arabidopsis thaliana OX=3702 GN=CAX3 PE=1 SV=1
Chr6	27148524	4.6283e-11	T/G	intergenic	.	PpG0000031611.01	-	PpG0000031605.01	Vacuolar cation/proton exchanger 3 OS=Arabidopsis thaliana OX=3702 GN=CAX3 PE=1 SV=1
Chr6	27148533	4.6283e-11	T/C	downstream	.	PpG0000031605.01	Vacuolar cation/proton exchanger 3 OS=Arabidopsis thaliana OX=3702 GN=CAX3 PE=1 SV=1	-	-
Chr6	27148549	3.77116e-10	T/G	downstream	.	PpG0000031605.01	Vacuolar cation/proton exchanger 3 OS=Arabidopsis thaliana OX=3702 GN=CAX3 PE=1 SV=1	-	-
Chr6	27148551	4.79647e-07	T/G	downstream	.	PpG0000031605.01	Vacuolar cation/proton exchanger 3 OS=Arabidopsis thaliana OX=3702 GN=CAX3 PE=1 SV=1	-	-
Chr6	27148707	9.66943e-10	A/G	downstream	.	PpG0000031605.01	Vacuolar cation/proton exchanger 3 OS=Arabidopsis thaliana OX=3702 GN=CAX3 PE=1 SV=1	-	-
Chr6	27148803	4.79e-12	A/T	downstream	.	PpG0000031605.01	Vacuolar cation/proton exchanger 3 OS=Arabidopsis thaliana OX=3702 GN=CAX3 PE=1 SV=1	-	-
Chr6	27148838	1.0403e-06	C/T	downstream	.	PpG0000031605.01	Vacuolar cation/proton exchanger 3 OS=Arabidopsis thaliana OX=3702 GN=CAX3 PE=1 SV=1	-	-
Chr6	27148900	4.79e-12	T/C	downstream	.	PpG0000031605.01	Vacuolar cation/proton exchanger 3 OS=Arabidopsis thaliana OX=3702 GN=CAX3 PE=1 SV=1	-	-
Chr6	27153029	1.10403e-09	C/T	upstream	.	PpG0000031605.01	Vacuolar cation/proton exchanger 3 OS=Arabidopsis thaliana OX=3702 GN=CAX3 PE=1 SV=1	-	-
Chr6	27153167	2.96099e-08	G/A	upstream	.	PpG0000031605.01	Vacuolar cation/proton exchanger 3 OS=Arabidopsis thaliana OX=3702 GN=CAX3 PE=1 SV=1	-	-
Chr6	27156626	4.79e-12	C/T	upstream	.	PpG0000031609.01	-	-	-
Chr6	27156638	4.79e-12	T/C	upstream	.	PpG0000031609.01	-	-	-
Chr6	27156655	4.79e-12	C/T	upstream	.	PpG0000031609.01	-	-	-
Chr6	27156662	4.79e-12	A/G	upstream	.	PpG0000031609.01	-	-	-
Chr6	27156665	4.79e-12	T/C	upstream	.	PpG0000031609.01	-	-	-
Chr6	27156713	4.79e-12	A/G	upstream	.	PpG0000031609.01	-	-	-
Chr6	27156717	4.79e-12	A/G	upstream	.	PpG0000031609.01	-	-	-
Chr6	27156719	4.79e-12	A/G	upstream	.	PpG0000031609.01	-	-	-
Chr6	27156731	4.79e-12	G/A	upstream	.	PpG0000031609.01	-	-	-
Chr6	27156739	4.79e-12	A/G	upstream	.	PpG0000031609.01	-	-	-
Chr6	27156770	4.79e-12	G/A	upstream	.	PpG0000031609.01	-	-	-
Chr6	27156785	4.79e-12	T/C	upstream	.	PpG0000031609.01	-	-	-
Chr6	27156793	4.79e-12	A/G	upstream	.	PpG0000031609.01	-	-	-
Chr6	27156816	4.79e-12	G/C	upstream	.	PpG0000031609.01	-	-	-
Chr6	27156817	4.79e-12	G/A	upstream	.	PpG0000031609.01	-	-	-
Chr6	27156820	4.79e-12	G/A	upstream	.	PpG0000031609.01	-	-	-
Chr6	27157507	4.79e-12	A/T	downstream	.	PpG0000031606.01	Vacuolar cation/proton exchanger 3 OS=Arabidopsis thaliana OX=3702 GN=CAX3 PE=1 SV=1	PpG0000031609.01	-
Chr6	27157665	4.79e-12	G/A	downstream	.	PpG0000031606.01	Vacuolar cation/proton exchanger 3 OS=Arabidopsis thaliana OX=3702 GN=CAX3 PE=1 SV=1	PpG0000031609.01	-
Chr6	27158886	4.79e-12	G/A	intronic	.	PpG0000031606.01	Vacuolar cation/proton exchanger 3 OS=Arabidopsis thaliana OX=3702 GN=CAX3 PE=1 SV=1	-	-
Chr6	27165042	4.79e-12	T/C	intronic	.	PpG0000031597.01	GDSL esterase/lipase CPRD49 OS=Arabidopsis thaliana OX=3702 GN=CPRD49 PE=2 SV=1	-	-
Chr6	27165298	1.49886e-09	T/A	intronic	.	PpG0000031597.01	GDSL esterase/lipase CPRD49 OS=Arabidopsis thaliana OX=3702 GN=CPRD49 PE=2 SV=1	-	-
Chr6	27173817	4.79e-12	A/G	intergenic	.	PpG0000031608.01	LIMR family protein At5g01460 OS=Arabidopsis thaliana OX=3702 GN=At5g01460 PE=2 SV=1	PpG0000031598.01	E3 ubiquitin-protein ligase APD1 OS=Arabidopsis thaliana OX=3702 GN=APD1 PE=2 SV=1
Chr6	27173909	3.63552e-11	T/C	intergenic	.	PpG0000031608.01	LIMR family protein At5g01460 OS=Arabidopsis thaliana OX=3702 GN=At5g01460 PE=2 SV=1	PpG0000031598.01	E3 ubiquitin-protein ligase APD1 OS=Arabidopsis thaliana OX=3702 GN=APD1 PE=2 SV=1
Chr6	27174176	4.79e-12	A/G	intergenic	.	PpG0000031608.01	LIMR family protein At5g01460 OS=Arabidopsis thaliana OX=3702 GN=At5g01460 PE=2 SV=1	PpG0000031598.01	E3 ubiquitin-protein ligase APD1 OS=Arabidopsis thaliana OX=3702 GN=APD1 PE=2 SV=1
Chr6	27174197	4.79e-12	A/T	intergenic	.	PpG0000031608.01	LIMR family protein At5g01460 OS=Arabidopsis thaliana OX=3702 GN=At5g01460 PE=2 SV=1	PpG0000031598.01	E3 ubiquitin-protein ligase APD1 OS=Arabidopsis thaliana OX=3702 GN=APD1 PE=2 SV=1
Chr6	27174348	4.79e-12	A/G	intergenic	.	PpG0000031608.01	LIMR family protein At5g01460 OS=Arabidopsis thaliana OX=3702 GN=At5g01460 PE=2 SV=1	PpG0000031598.01	E3 ubiquitin-protein ligase APD1 OS=Arabidopsis thaliana OX=3702 GN=APD1 PE=2 SV=1
Chr6	27174358	4.79e-12	C/T	intergenic	.	PpG0000031608.01	LIMR family protein At5g01460 OS=Arabidopsis thaliana OX=3702 GN=At5g01460 PE=2 SV=1	PpG0000031598.01	E3 ubiquitin-protein ligase APD1 OS=Arabidopsis thaliana OX=3702 GN=APD1 PE=2 SV=1
Chr6	27174365	4.79e-12	C/T	intergenic	.	PpG0000031608.01	LIMR family protein At5g01460 OS=Arabidopsis thaliana OX=3702 GN=At5g01460 PE=2 SV=1	PpG0000031598.01	E3 ubiquitin-protein ligase APD1 OS=Arabidopsis thaliana OX=3702 GN=APD1 PE=2 SV=1
Chr6	27174468	4.79e-12	A/G	intergenic	.	PpG0000031608.01	LIMR family protein At5g01460 OS=Arabidopsis thaliana OX=3702 GN=At5g01460 PE=2 SV=1	PpG0000031598.01	E3 ubiquitin-protein ligase APD1 OS=Arabidopsis thaliana OX=3702 GN=APD1 PE=2 SV=1
Chr6	27174471	4.79e-12	A/G	intergenic	.	PpG0000031608.01	LIMR family protein At5g01460 OS=Arabidopsis thaliana OX=3702 GN=At5g01460 PE=2 SV=1	PpG0000031598.01	E3 ubiquitin-protein ligase APD1 OS=Arabidopsis thaliana OX=3702 GN=APD1 PE=2 SV=1
Chr6	27174477	4.79e-12	A/G	intergenic	.	PpG0000031608.01	LIMR family protein At5g01460 OS=Arabidopsis thaliana OX=3702 GN=At5g01460 PE=2 SV=1	PpG0000031598.01	E3 ubiquitin-protein ligase APD1 OS=Arabidopsis thaliana OX=3702 GN=APD1 PE=2 SV=1
Chr6	27174486	4.79e-12	A/C	intergenic	.	PpG0000031608.01	LIMR family protein At5g01460 OS=Arabidopsis thaliana OX=3702 GN=At5g01460 PE=2 SV=1	PpG0000031598.01	E3 ubiquitin-protein ligase APD1 OS=Arabidopsis thaliana OX=3702 GN=APD1 PE=2 SV=1
Chr6	27174496	4.79e-12	A/G	intergenic	.	PpG0000031608.01	LIMR family protein At5g01460 OS=Arabidopsis thaliana OX=3702 GN=At5g01460 PE=2 SV=1	PpG0000031598.01	E3 ubiquitin-protein ligase APD1 OS=Arabidopsis thaliana OX=3702 GN=APD1 PE=2 SV=1
Chr6	27175791	4.79e-12	G/A	intergenic	.	PpG0000031608.01	LIMR family protein At5g01460 OS=Arabidopsis thaliana OX=3702 GN=At5g01460 PE=2 SV=1	PpG0000031598.01	E3 ubiquitin-protein ligase APD1 OS=Arabidopsis thaliana OX=3702 GN=APD1 PE=2 SV=1
Chr6	27176432	4.79e-12	C/T	upstream	.	PpG0000031598.01	E3 ubiquitin-protein ligase APD1 OS=Arabidopsis thaliana OX=3702 GN=APD1 PE=2 SV=1	-	-
Chr6	27178460	2.96043e-09	T/C	intronic	.	PpG0000031598.01	E3 ubiquitin-protein ligase APD1 OS=Arabidopsis thaliana OX=3702 GN=APD1 PE=2 SV=1	-	-
Chr6	27181789	4.79e-12	A/C	intergenic	.	PpG0000031598.01	E3 ubiquitin-protein ligase APD1 OS=Arabidopsis thaliana OX=3702 GN=APD1 PE=2 SV=1	PpG0000031599.01	Pyridoxal 5'-phosphate synthase subunit PDX1.3 OS=Arabidopsis thaliana OX=3702 GN=PDX13 PE=1 SV=2
Chr6	27182458	4.79e-12	G/A	upstream	.	PpG0000031599.01	Pyridoxal 5'-phosphate synthase subunit PDX1.3 OS=Arabidopsis thaliana OX=3702 GN=PDX13 PE=1 SV=2	-	-
Chr6	27184581	4.79e-12	T/C	downstream	.	PpG0000031599.01	Pyridoxal 5'-phosphate synthase subunit PDX1.3 OS=Arabidopsis thaliana OX=3702 GN=PDX13 PE=1 SV=2	-	-
Chr6	27184758	4.79e-12	C/A	downstream	.	PpG0000031599.01	Pyridoxal 5'-phosphate synthase subunit PDX1.3 OS=Arabidopsis thaliana OX=3702 GN=PDX13 PE=1 SV=2	-	-
Chr6	27184795	4.79e-12	T/G	downstream	.	PpG0000031599.01	Pyridoxal 5'-phosphate synthase subunit PDX1.3 OS=Arabidopsis thaliana OX=3702 GN=PDX13 PE=1 SV=2	-	-
Chr6	27185792	4.79e-12	C/T	upstream	.	PpG0000031657.01	Symplekin OS=Homo sapiens OX=9606 GN=SYMPK PE=1 SV=2	-	-
Chr6	27186011	4.79e-12	G/A	exonic	nonsynonymous SNV	PpG0000031657.01	Symplekin OS=Homo sapiens OX=9606 GN=SYMPK PE=1 SV=2	-	-
Chr6	27190062	4.79e-12	C/T	intronic	.	PpG0000031657.01	Symplekin OS=Homo sapiens OX=9606 GN=SYMPK PE=1 SV=2	-	-
Chr6	27194049	4.79e-12	T/C	intronic	.	PpG0000031657.01	Symplekin OS=Homo sapiens OX=9606 GN=SYMPK PE=1 SV=2	-	-
Chr6	27194585	4.79e-12	C/T	intronic	.	PpG0000031657.01	Symplekin OS=Homo sapiens OX=9606 GN=SYMPK PE=1 SV=2	-	-
Chr6	27195744	4.79e-12	A/T	exonic	synonymous SNV	PpG0000031657.01	Symplekin OS=Homo sapiens OX=9606 GN=SYMPK PE=1 SV=2	-	-
Chr6	27197570	4.79e-12	T/A	exonic	nonsynonymous SNV	PpG0000031658.01	-	-	-
Chr6	27197571	4.79e-12	G/T	exonic	nonsynonymous SNV	PpG0000031658.01	-	-	-
Chr6	27197652	4.79e-12	G/T	exonic	nonsynonymous SNV	PpG0000031658.01	-	-	-
Chr6	27199213	4.79e-12	C/G	intronic	.	PpG0000031666.01	Probable C-terminal domain small phosphatase OS=Dictyostelium discoideum OX=44689 GN=fcpA PE=3 SV=1	-	-
Chr6	27206991	4.79e-12	C/A	downstream	.	PpG0000031660.01	DnaJ homolog subfamily B member 1 OS=Mus musculus OX=10090 GN=Dnajb1 PE=1 SV=3	-	-
Chr6	27207558	4.79e-12	G/A	upstream	.	PpG0000031661.01	Protein psi1 OS=Schizosaccharomyces pombe (strain 972 / ATCC 24843) OX=284812 GN=psi1 PE=2 SV=2	-	-
Chr6	27209022	4.79e-12	T/C	exonic	nonsynonymous SNV	PpG0000031661.01	Protein psi1 OS=Schizosaccharomyces pombe (strain 972 / ATCC 24843) OX=284812 GN=psi1 PE=2 SV=2	-	-
Chr6	27209694	4.79e-12	T/A	upstream;downstream	.	PpG0000031662.01	PHD finger protein ALFIN-LIKE 1 OS=Arabidopsis thaliana OX=3702 GN=AL1 PE=1 SV=1	PpG0000031661.01	Protein psi1 OS=Schizosaccharomyces pombe (strain 972 / ATCC 24843) OX=284812 GN=psi1 PE=2 SV=2
Chr6	27226104	6.60129e-16	C/T	intergenic	.	PpG0000031667.01	Probable 2-oxoglutarate-dependent dioxygenase At3g111800 OS=Arabidopsis thaliana OX=3702 GN=At3g11180 PE=2 SV=1	PpG0000031668.01	Calcium-dependent protein kinase 13 OS=Arabidopsis thaliana OX=3702 GN=CPK13 PE=1 SV=2
Chr6	27229668	6.60129e-16	G/T	intronic	.	PpG0000031668.01	Calcium-dependent protein kinase 13 OS=Arabidopsis thaliana OX=3702 GN=CPK13 PE=1 SV=2	-	-
Chr6	27230535	6.60129e-16	T/A	intronic	.	PpG0000031668.01	Calcium-dependent protein kinase 13 OS=Arabidopsis thaliana OX=3702 GN=CPK13 PE=1 SV=2	-	-
Chr6	27230908	6.60129e-16	G/A	intronic	.	PpG0000031668.01	Calcium-dependent protein kinase 13 OS=Arabidopsis thaliana OX=3702 GN=CPK13 PE=1 SV=2	-	-
Chr6	27232847	6.60129e-16	A/T	upstream	.	PpG0000031668.01	Calcium-dependent protein kinase 13 OS=Arabidopsis thaliana OX=3702 GN=CPK13 PE=1 SV=2	-	-
Chr6	27233058	1.77182e-15	T/C	upstream	.	PpG0000031668.01	Calcium-dependent protein kinase 13 OS=Arabidopsis thaliana OX=3702 GN=CPK13 PE=1 SV=2	-	-
Chr6	27233428	6.60129e-16	C/T	upstream	.	PpG0000031668.01	Calcium-dependent protein kinase 13 OS=Arabidopsis thaliana OX=3702 GN=CPK13 PE=1 SV=2	-	-
Chr6	27233438	6.60129e-16	A/G	upstream	.	PpG0000031668.01	Calcium-dependent protein kinase 13 OS=Arabidopsis thaliana OX=3702 GN=CPK13 PE=1 SV=2	-	-
Chr6	27233485	6.60129e-16	A/G	upstream	.	PpG0000031668.01	Calcium-dependent protein kinase 13 OS=Arabidopsis thaliana OX=3702 GN=CPK13 PE=1 SV=2	-	-
Chr6	27233508	6.60129e-16	T/C	intergenic	.	PpG0000031668.01	Calcium-dependent protein kinase 13 OS=Arabidopsis thaliana OX=3702 GN=CPK13 PE=1 SV=2	PpG0000031664.01	Trihelix transcription factor GT-3b OS=Arabidopsis thaliana OX=3702 GN=GT-3B PE=1 SV=1
Chr6	27239448	6.60129e-16	A/G	exonic	synonymous SNV	PpG0000031664.01	Trihelix transcription factor GT-3b OS=Arabidopsis thaliana OX=3702 GN=GT-3B PE=1 SV=1	-	-
Chr6	27241421	6.60129e-16	A/G	downstream	.	PpG0000031664.01	Trihelix transcription factor GT-3b OS=Arabidopsis thaliana OX=3702 GN=GT-3B PE=1 SV=1	-	-
Chr6	27242377	6.60129e-16	G/A	intergenic	.	PpG0000031664.01	Trihelix transcription factor GT-3b OS=Arabidopsis thaliana OX=3702 GN=GT-3B PE=1 SV=1	PpG0000031669.01	-
Chr6	27303338	1.48193e-17	T/C	exonic	synonymous SNV	PpG0000031615.01	Protein SCO1 homolog 1, mitochondrial OS=Arabidopsis thaliana OX=3702 GN=HCC1 PE=1 SV=1	-	-
Chr6	27313571	6.60129e-16	G/A	intergenic	.	PpG0000031624.01	AMP deaminase OS=Arabidopsis thaliana OX=3702 GN=AMPD PE=1 SV=2	PpG0000031616.01	Chlorophyll synthase, chloroplastic OS=Arabidopsis thaliana OX=3702 GN=CHLG PE=2 SV=1
Chr6	27314975	6.60129e-16	C/T	intergenic	.	PpG0000031624.01	AMP deaminase OS=Arabidopsis thaliana OX=3702 GN=AMPD PE=1 SV=2	PpG0000031616.01	Chlorophyll synthase, chloroplastic OS=Arabidopsis thaliana OX=3702 GN=CHLG PE=2 SV=1
Chr6	27315877	7.05023e-14	C/T	intergenic	.	PpG0000031624.01	AMP deaminase OS=Arabidopsis thaliana OX=3702 GN=AMPD PE=1 SV=2	PpG0000031616.01	Chlorophyll synthase, chloroplastic OS=Arabidopsis thaliana OX=3702 GN=CHLG PE=2 SV=1
Chr6	27316980	7.05023e-14	A/C	upstream	.	PpG0000031616.01	Chlorophyll synthase, chloroplastic OS=Arabidopsis thaliana OX=3702 GN=CHLG PE=2 SV=1	-	-
Chr6	27319331	7.05023e-14	T/C	exonic	synonymous SNV	PpG0000031616.01	Chlorophyll synthase, chloroplastic OS=Arabidopsis thaliana OX=3702 GN=CHLG PE=2 SV=1	-	-
Chr6	27328229	7.05023e-14	T/A	upstream;downstream	.	PpG0000031618.01	ERBB-3 BINDING PROTEIN 1 OS=Solanum tuberosum OX=4113 GN=EBP1 PE=2 SV=1	PpG0000031617.01	Mitochondrial succinate-fumarate transporter 1 OS=Arabidopsis thaliana OX=3702 GN=SFC1 PE=2 SV=1
Chr6	27328772	7.05023e-14	A/C	upstream	.	PpG0000031618.01	ERBB-3 BINDING PROTEIN 1 OS=Solanum tuberosum OX=4113 GN=EBP1 PE=2 SV=1	-	-
Chr6	27333916	6.69494e-13	A/G	upstream	.	PpG0000031619.01	DnaJ protein ERDJ3A OS=Arabidopsis thaliana OX=3702 GN=ERDJ3A PE=1 SV=1	PpG0000031628.01	-
Chr6	27334088	6.69494e-13	C/T	upstream	.	PpG0000031619.01	DnaJ protein ERDJ3A OS=Arabidopsis thaliana OX=3702 GN=ERDJ3A PE=1 SV=1	PpG0000031628.01	-
Chr6	27334673	6.69494e-13	A/G	intronic	.	PpG0000031619.01	DnaJ protein ERDJ3A OS=Arabidopsis thaliana OX=3702 GN=ERDJ3A PE=1 SV=1	-	-
Chr6	27334878	6.69494e-13	G/C	intronic	.	PpG0000031619.01	DnaJ protein ERDJ3A OS=Arabidopsis thaliana OX=3702 GN=ERDJ3A PE=1 SV=1	-	-
Chr6	27334913	6.69494e-13	A/G	intronic	.	PpG0000031619.01	DnaJ protein ERDJ3A OS=Arabidopsis thaliana OX=3702 GN=ERDJ3A PE=1 SV=1	-	-
Chr6	27334991	6.69494e-13	G/C	intronic	.	PpG0000031619.01	DnaJ protein ERDJ3A OS=Arabidopsis thaliana OX=3702 GN=ERDJ3A PE=1 SV=1	-	-
Chr6	27334999	6.69494e-13	G/A	intronic	.	PpG0000031619.01	DnaJ protein ERDJ3A OS=Arabidopsis thaliana OX=3702 GN=ERDJ3A PE=1 SV=1	-	-
Chr6	27335072	6.69494e-13	C/T	intronic	.	PpG0000031619.01	DnaJ protein ERDJ3A OS=Arabidopsis thaliana OX=3702 GN=ERDJ3A PE=1 SV=1	-	-
Chr6	27335179	6.69494e-13	A/C	intronic	.	PpG0000031619.01	DnaJ protein ERDJ3A OS=Arabidopsis thaliana OX=3702 GN=ERDJ3A PE=1 SV=1	-	-
Chr6	27335646	6.69494e-13	C/T	intronic	.	PpG0000031619.01	DnaJ protein ERDJ3A OS=Arabidopsis thaliana OX=3702 GN=ERDJ3A PE=1 SV=1	-	-
Chr6	27335709	6.69494e-13	T/C	intronic	.	PpG0000031619.01	DnaJ protein ERDJ3A OS=Arabidopsis thaliana OX=3702 GN=ERDJ3A PE=1 SV=1	-	-
Chr6	27336170	3.55129e-12	C/A	exonic	synonymous SNV	PpG0000031619.01	DnaJ protein ERDJ3A OS=Arabidopsis thaliana OX=3702 GN=ERDJ3A PE=1 SV=1	-	-
Chr6	27336369	6.69494e-13	T/C	intronic	.	PpG0000031619.01	DnaJ protein ERDJ3A OS=Arabidopsis thaliana OX=3702 GN=ERDJ3A PE=1 SV=1	-	-
Chr6	27336383	6.69494e-13	C/T	intronic	.	PpG0000031619.01	DnaJ protein ERDJ3A OS=Arabidopsis thaliana OX=3702 GN=ERDJ3A PE=1 SV=1	-	-
Chr6	27336627	6.69494e-13	T/C	exonic	synonymous SNV	PpG0000031619.01	DnaJ protein ERDJ3A OS=Arabidopsis thaliana OX=3702 GN=ERDJ3A PE=1 SV=1	-	-
Chr6	27336705	6.69494e-13	T/C	exonic	synonymous SNV	PpG0000031619.01	DnaJ protein ERDJ3A OS=Arabidopsis thaliana OX=3702 GN=ERDJ3A PE=1 SV=1	-	-
Chr6	27336977	6.69494e-13	A/G	intronic	.	PpG0000031619.01	DnaJ protein ERDJ3A OS=Arabidopsis thaliana OX=3702 GN=ERDJ3A PE=1 SV=1	-	-
Chr6	27337125	6.69494e-13	A/C	exonic	nonsynonymous SNV	PpG0000031619.01	DnaJ protein ERDJ3A OS=Arabidopsis thaliana OX=3702 GN=ERDJ3A PE=1 SV=1	-	-
Chr6	27337146	6.69494e-13	G/C	exonic	nonsynonymous SNV	PpG0000031619.01	DnaJ protein ERDJ3A OS=Arabidopsis thaliana OX=3702 GN=ERDJ3A PE=1 SV=1	-	-
Chr6	27337306	6.69494e-13	C/T	exonic	nonsynonymous SNV	PpG0000031619.01	DnaJ protein ERDJ3A OS=Arabidopsis thaliana OX=3702 GN=ERDJ3A PE=1 SV=1	-	-
Chr6	27337373	2.92369e-11	T/C	exonic	synonymous SNV	PpG0000031619.01	DnaJ protein ERDJ3A OS=Arabidopsis thaliana OX=3702 GN=ERDJ3A PE=1 SV=1	-	-
Chr6	27337399	2.92369e-11	C/G	exonic	nonsynonymous SNV	PpG0000031619.01	DnaJ protein ERDJ3A OS=Arabidopsis thaliana OX=3702 GN=ERDJ3A PE=1 SV=1	-	-
Chr6	27337478	2.92369e-11	A/G	intronic	.	PpG0000031619.01	DnaJ protein ERDJ3A OS=Arabidopsis thaliana OX=3702 GN=ERDJ3A PE=1 SV=1	-	-
Chr6	27337621	2.80119e-10	A/G	intronic	.	PpG0000031619.01	DnaJ protein ERDJ3A OS=Arabidopsis thaliana OX=3702 GN=ERDJ3A PE=1 SV=1	-	-
Chr6	27337700	6.69494e-13	T/C	intronic	.	PpG0000031619.01	DnaJ protein ERDJ3A OS=Arabidopsis thaliana OX=3702 GN=ERDJ3A PE=1 SV=1	-	-
Chr6	27337749	7.05023e-14	T/G	intronic	.	PpG0000031619.01	DnaJ protein ERDJ3A OS=Arabidopsis thaliana OX=3702 GN=ERDJ3A PE=1 SV=1	-	-
Chr6	27337855	6.69494e-13	G/C	exonic	nonsynonymous SNV	PpG0000031619.01	DnaJ protein ERDJ3A OS=Arabidopsis thaliana OX=3702 GN=ERDJ3A PE=1 SV=1	-	-
Chr6	27337931	6.69494e-13	C/A	exonic	synonymous SNV	PpG0000031619.01	DnaJ protein ERDJ3A OS=Arabidopsis thaliana OX=3702 GN=ERDJ3A PE=1 SV=1	-	-
Chr6	27337950	6.69494e-13	T/C	exonic	nonsynonymous SNV	PpG0000031619.01	DnaJ protein ERDJ3A OS=Arabidopsis thaliana OX=3702 GN=ERDJ3A PE=1 SV=1	-	-
Chr6	27337951	6.69494e-13	G/A	exonic	synonymous SNV	PpG0000031619.01	DnaJ protein ERDJ3A OS=Arabidopsis thaliana OX=3702 GN=ERDJ3A PE=1 SV=1	-	-
Chr6	27338245	7.05023e-14	T/C	downstream	.	PpG0000031619.01	DnaJ protein ERDJ3A OS=Arabidopsis thaliana OX=3702 GN=ERDJ3A PE=1 SV=1	-	-
Chr6	27338267	6.69494e-13	A/G	downstream	.	PpG0000031619.01	DnaJ protein ERDJ3A OS=Arabidopsis thaliana OX=3702 GN=ERDJ3A PE=1 SV=1	-	-
Chr6	27338420	6.13029e-08	G/A	downstream	.	PpG0000031619.01	DnaJ protein ERDJ3A OS=Arabidopsis thaliana OX=3702 GN=ERDJ3A PE=1 SV=1	-	-
Chr6	27339447	7.05023e-14	C/G	upstream	.	PpG0000031768.01	Pyruvate decarboxylase 1 OS=Zea mays OX=4577 GN=PDC1 PE=2 SV=1	-	-
Chr6	27339461	7.05023e-14	C/T	upstream	.	PpG0000031768.01	Pyruvate decarboxylase 1 OS=Zea mays OX=4577 GN=PDC1 PE=2 SV=1	-	-
Chr6	27339490	7.05023e-14	T/C	upstream	.	PpG0000031768.01	Pyruvate decarboxylase 1 OS=Zea mays OX=4577 GN=PDC1 PE=2 SV=1	-	-
Chr6	27339504	7.05023e-14	G/A	upstream	.	PpG0000031768.01	Pyruvate decarboxylase 1 OS=Zea mays OX=4577 GN=PDC1 PE=2 SV=1	-	-
Chr6	27339520	7.05023e-14	C/T	upstream	.	PpG0000031768.01	Pyruvate decarboxylase 1 OS=Zea mays OX=4577 GN=PDC1 PE=2 SV=1	-	-
Chr6	27339639	7.05023e-14	G/C	exonic	nonsynonymous SNV	PpG0000031768.01	Pyruvate decarboxylase 1 OS=Zea mays OX=4577 GN=PDC1 PE=2 SV=1	-	-
Chr6	27339699	1.02564e-11	G/C	exonic	nonsynonymous SNV	PpG0000031768.01	Pyruvate decarboxylase 1 OS=Zea mays OX=4577 GN=PDC1 PE=2 SV=1	-	-
Chr6	27339809	7.05023e-14	G/C	exonic	nonsynonymous SNV	PpG0000031768.01	Pyruvate decarboxylase 1 OS=Zea mays OX=4577 GN=PDC1 PE=2 SV=1	-	-
Chr6	27343727	7.05023e-14	C/T	upstream	.	PpG0000031778.01	-	-	-
Chr6	27352408	7.05023e-14	A/T	downstream	.	PpG0000031769.01	Pyruvate decarboxylase 1 OS=Arabidopsis thaliana OX=3702 GN=PDC1 PE=2 SV=1	PpG0000031776.01	Transcription factor bHLH140 OS=Arabidopsis thaliana OX=3702 GN=BHLH140 PE=3 SV=1
Chr6	27352412	7.05023e-14	T/A	downstream	.	PpG0000031769.01	Pyruvate decarboxylase 1 OS=Arabidopsis thaliana OX=3702 GN=PDC1 PE=2 SV=1	PpG0000031776.01	Transcription factor bHLH140 OS=Arabidopsis thaliana OX=3702 GN=BHLH140 PE=3 SV=1
Chr6	27353397	8.21921e-10	A/G	exonic	synonymous SNV	PpG0000031776.01	Transcription factor bHLH140 OS=Arabidopsis thaliana OX=3702 GN=BHLH140 PE=3 SV=1	-	-
Chr6	27356652	7.05023e-14	A/C	upstream	.	PpG0000031776.01	Transcription factor bHLH140 OS=Arabidopsis thaliana OX=3702 GN=BHLH140 PE=3 SV=1	-	-
Chr6	27358014	2.7849e-13	T/C	intergenic	.	PpG0000031776.01	Transcription factor bHLH140 OS=Arabidopsis thaliana OX=3702 GN=BHLH140 PE=3 SV=1	PpG0000031770.01	Receptor-like protein 32 OS=Arabidopsis thaliana OX=3702 GN=RLP32 PE=2 SV=1
Chr6	27358238	2.7849e-13	C/A	intergenic	.	PpG0000031776.01	Transcription factor bHLH140 OS=Arabidopsis thaliana OX=3702 GN=BHLH140 PE=3 SV=1	PpG0000031770.01	Receptor-like protein 32 OS=Arabidopsis thaliana OX=3702 GN=RLP32 PE=2 SV=1
Chr6	27360776	1.16151e-11	G/A	intergenic	.	PpG0000031776.01	Transcription factor bHLH140 OS=Arabidopsis thaliana OX=3702 GN=BHLH140 PE=3 SV=1	PpG0000031770.01	Receptor-like protein 32 OS=Arabidopsis thaliana OX=3702 GN=RLP32 PE=2 SV=1
Chr6	27363988	7.05023e-14	T/C	intergenic	.	PpG0000031776.01	Transcription factor bHLH140 OS=Arabidopsis thaliana OX=3702 GN=BHLH140 PE=3 SV=1	PpG0000031770.01	Receptor-like protein 32 OS=Arabidopsis thaliana OX=3702 GN=RLP32 PE=2 SV=1
Chr6	27365620	7.05023e-14	T/C	intergenic	.	PpG0000031776.01	Transcription factor bHLH140 OS=Arabidopsis thaliana OX=3702 GN=BHLH140 PE=3 SV=1	PpG0000031770.01	Receptor-like protein 32 OS=Arabidopsis thaliana OX=3702 GN=RLP32 PE=2 SV=1
Chr6	27365668	7.05023e-14	C/T	intergenic	.	PpG0000031776.01	Transcription factor bHLH140 OS=Arabidopsis thaliana OX=3702 GN=BHLH140 PE=3 SV=1	PpG0000031770.01	Receptor-like protein 32 OS=Arabidopsis thaliana OX=3702 GN=RLP32 PE=2 SV=1
Chr6	27374135	7.05023e-14	T/A	intergenic	.	PpG0000031770.01	Receptor-like protein 32 OS=Arabidopsis thaliana OX=3702 GN=RLP32 PE=2 SV=1	PpG0000031771.01	Receptor-like protein 43 OS=Arabidopsis thaliana OX=3702 GN=RLP43 PE=2 SV=1
Chr6	27374146	7.05023e-14	G/A	intergenic	.	PpG0000031770.01	Receptor-like protein 32 OS=Arabidopsis thaliana OX=3702 GN=RLP32 PE=2 SV=1	PpG0000031771.01	Receptor-like protein 43 OS=Arabidopsis thaliana OX=3702 GN=RLP43 PE=2 SV=1
Chr6	27384561	7.05023e-14	G/A	exonic	nonsynonymous SNV	PpG0000031771.01	Receptor-like protein 43 OS=Arabidopsis thaliana OX=3702 GN=RLP43 PE=2 SV=1	-	-
Chr6	27384570	7.05023e-14	A/T	exonic	nonsynonymous SNV	PpG0000031771.01	Receptor-like protein 43 OS=Arabidopsis thaliana OX=3702 GN=RLP43 PE=2 SV=1	-	-
Chr6	27384615	7.05023e-14	C/T	exonic	nonsynonymous SNV	PpG0000031771.01	Receptor-like protein 43 OS=Arabidopsis thaliana OX=3702 GN=RLP43 PE=2 SV=1	-	-
Chr6	27384623	7.05023e-14	A/G	exonic	nonsynonymous SNV	PpG0000031771.01	Receptor-like protein 43 OS=Arabidopsis thaliana OX=3702 GN=RLP43 PE=2 SV=1	-	-
Chr6	27384629	7.05023e-14	A/G	exonic	nonsynonymous SNV	PpG0000031771.01	Receptor-like protein 43 OS=Arabidopsis thaliana OX=3702 GN=RLP43 PE=2 SV=1	-	-
Chr6	27384634	7.05023e-14	A/G	exonic	synonymous SNV	PpG0000031771.01	Receptor-like protein 43 OS=Arabidopsis thaliana OX=3702 GN=RLP43 PE=2 SV=1	-	-
Chr6	27384701	7.05023e-14	C/T	exonic	stopgain	PpG0000031771.01	Receptor-like protein 43 OS=Arabidopsis thaliana OX=3702 GN=RLP43 PE=2 SV=1	-	-
Chr6	27384703	7.05023e-14	G/T	exonic	nonsynonymous SNV	PpG0000031771.01	Receptor-like protein 43 OS=Arabidopsis thaliana OX=3702 GN=RLP43 PE=2 SV=1	-	-
Chr6	27384716	7.05023e-14	G/A	exonic	nonsynonymous SNV	PpG0000031771.01	Receptor-like protein 43 OS=Arabidopsis thaliana OX=3702 GN=RLP43 PE=2 SV=1	-	-
Chr6	27384733	7.05023e-14	T/G	exonic	synonymous SNV	PpG0000031771.01	Receptor-like protein 43 OS=Arabidopsis thaliana OX=3702 GN=RLP43 PE=2 SV=1	-	-
Chr6	27384752	7.05023e-14	T/A	exonic	nonsynonymous SNV	PpG0000031771.01	Receptor-like protein 43 OS=Arabidopsis thaliana OX=3702 GN=RLP43 PE=2 SV=1	-	-
Chr6	27384764	7.05023e-14	T/C	exonic	nonsynonymous SNV	PpG0000031771.01	Receptor-like protein 43 OS=Arabidopsis thaliana OX=3702 GN=RLP43 PE=2 SV=1	-	-
Chr6	27384770	7.05023e-14	A/G	exonic	nonsynonymous SNV	PpG0000031771.01	Receptor-like protein 43 OS=Arabidopsis thaliana OX=3702 GN=RLP43 PE=2 SV=1	-	-
Chr6	27384833	7.05023e-14	A/G	exonic	nonsynonymous SNV	PpG0000031771.01	Receptor-like protein 43 OS=Arabidopsis thaliana OX=3702 GN=RLP43 PE=2 SV=1	-	-
Chr6	27384834	7.05023e-14	C/A	exonic	nonsynonymous SNV	PpG0000031771.01	Receptor-like protein 43 OS=Arabidopsis thaliana OX=3702 GN=RLP43 PE=2 SV=1	-	-
Chr6	27384911	7.05023e-14	G/A	exonic	nonsynonymous SNV	PpG0000031771.01	Receptor-like protein 43 OS=Arabidopsis thaliana OX=3702 GN=RLP43 PE=2 SV=1	-	-
Chr6	27384912	7.05023e-14	G/A	exonic	nonsynonymous SNV	PpG0000031771.01	Receptor-like protein 43 OS=Arabidopsis thaliana OX=3702 GN=RLP43 PE=2 SV=1	-	-
Chr6	27385036	4.45461e-15	A/G	exonic	synonymous SNV	PpG0000031771.01	Receptor-like protein 43 OS=Arabidopsis thaliana OX=3702 GN=RLP43 PE=2 SV=1	-	-
Chr6	27385102	7.05023e-14	A/C	exonic	synonymous SNV	PpG0000031771.01	Receptor-like protein 43 OS=Arabidopsis thaliana OX=3702 GN=RLP43 PE=2 SV=1	-	-
Chr6	27385152	7.05023e-14	G/A	exonic	nonsynonymous SNV	PpG0000031771.01	Receptor-like protein 43 OS=Arabidopsis thaliana OX=3702 GN=RLP43 PE=2 SV=1	-	-
Chr6	27385381	7.05023e-14	T/G	exonic	nonsynonymous SNV	PpG0000031771.01	Receptor-like protein 43 OS=Arabidopsis thaliana OX=3702 GN=RLP43 PE=2 SV=1	-	-
Chr6	27385483	7.05023e-14	A/C	exonic	synonymous SNV	PpG0000031771.01	Receptor-like protein 43 OS=Arabidopsis thaliana OX=3702 GN=RLP43 PE=2 SV=1	-	-
Chr6	27385768	7.05023e-14	G/C	exonic	synonymous SNV	PpG0000031771.01	Receptor-like protein 43 OS=Arabidopsis thaliana OX=3702 GN=RLP43 PE=2 SV=1	-	-
Chr6	27385811	7.05023e-14	C/G	exonic	nonsynonymous SNV	PpG0000031771.01	Receptor-like protein 43 OS=Arabidopsis thaliana OX=3702 GN=RLP43 PE=2 SV=1	-	-
Chr6	27386300	7.05023e-14	T/C	downstream	.	PpG0000031771.01	Receptor-like protein 43 OS=Arabidopsis thaliana OX=3702 GN=RLP43 PE=2 SV=1	-	-
Chr6	27386621	7.05023e-14	T/G	downstream	.	PpG0000031771.01	Receptor-like protein 43 OS=Arabidopsis thaliana OX=3702 GN=RLP43 PE=2 SV=1	-	-
Chr6	27386630	7.05023e-14	C/T	downstream	.	PpG0000031771.01	Receptor-like protein 43 OS=Arabidopsis thaliana OX=3702 GN=RLP43 PE=2 SV=1	-	-
Chr6	27386636	7.05023e-14	G/A	downstream	.	PpG0000031771.01	Receptor-like protein 43 OS=Arabidopsis thaliana OX=3702 GN=RLP43 PE=2 SV=1	-	-
Chr6	27386669	7.05023e-14	A/G	downstream	.	PpG0000031771.01	Receptor-like protein 43 OS=Arabidopsis thaliana OX=3702 GN=RLP43 PE=2 SV=1	-	-
Chr6	27386675	7.05023e-14	A/G	downstream	.	PpG0000031771.01	Receptor-like protein 43 OS=Arabidopsis thaliana OX=3702 GN=RLP43 PE=2 SV=1	-	-
Chr6	27386678	7.05023e-14	G/T	downstream	.	PpG0000031771.01	Receptor-like protein 43 OS=Arabidopsis thaliana OX=3702 GN=RLP43 PE=2 SV=1	-	-
Chr6	27386684	7.05023e-14	G/A	downstream	.	PpG0000031771.01	Receptor-like protein 43 OS=Arabidopsis thaliana OX=3702 GN=RLP43 PE=2 SV=1	-	-
Chr6	27386693	7.05023e-14	A/G	downstream	.	PpG0000031771.01	Receptor-like protein 43 OS=Arabidopsis thaliana OX=3702 GN=RLP43 PE=2 SV=1	-	-
Chr6	27386713	3.39379e-14	A/C	downstream	.	PpG0000031771.01	Receptor-like protein 43 OS=Arabidopsis thaliana OX=3702 GN=RLP43 PE=2 SV=1	-	-
Chr6	27386849	7.05023e-14	G/A	downstream	.	PpG0000031771.01	Receptor-like protein 43 OS=Arabidopsis thaliana OX=3702 GN=RLP43 PE=2 SV=1	-	-
Chr6	27386872	7.05023e-14	T/C	downstream	.	PpG0000031771.01	Receptor-like protein 43 OS=Arabidopsis thaliana OX=3702 GN=RLP43 PE=2 SV=1	-	-
Chr6	27387031	7.05023e-14	T/G	downstream	.	PpG0000031771.01	Receptor-like protein 43 OS=Arabidopsis thaliana OX=3702 GN=RLP43 PE=2 SV=1	-	-
Chr6	27389038	5.33474e-10	A/G	exonic	nonsynonymous SNV	PpG0000031772.01	Receptor-like protein 7 OS=Arabidopsis thaliana OX=3702 GN=RLP7 PE=3 SV=2	-	-
Chr6	27401958	4.45461e-15	T/C	exonic	nonsynonymous SNV	PpG0000031772.01	Receptor-like protein 7 OS=Arabidopsis thaliana OX=3702 GN=RLP7 PE=3 SV=2	-	-
Chr6	27402048	4.45461e-15	A/G	exonic	nonsynonymous SNV	PpG0000031772.01	Receptor-like protein 7 OS=Arabidopsis thaliana OX=3702 GN=RLP7 PE=3 SV=2	-	-
Chr6	27402052	4.45461e-15	C/A	exonic	synonymous SNV	PpG0000031772.01	Receptor-like protein 7 OS=Arabidopsis thaliana OX=3702 GN=RLP7 PE=3 SV=2	-	-
Chr6	27402066	4.45461e-15	G/A	exonic	nonsynonymous SNV	PpG0000031772.01	Receptor-like protein 7 OS=Arabidopsis thaliana OX=3702 GN=RLP7 PE=3 SV=2	-	-
Chr6	27402088	1.03076e-16	T/G	exonic	synonymous SNV	PpG0000031772.01	Receptor-like protein 7 OS=Arabidopsis thaliana OX=3702 GN=RLP7 PE=3 SV=2	-	-
Chr6	27402303	1.03076e-16	C/A	exonic	nonsynonymous SNV	PpG0000031772.01	Receptor-like protein 7 OS=Arabidopsis thaliana OX=3702 GN=RLP7 PE=3 SV=2	-	-
Chr6	27402318	4.45461e-15	G/A	exonic	nonsynonymous SNV	PpG0000031772.01	Receptor-like protein 7 OS=Arabidopsis thaliana OX=3702 GN=RLP7 PE=3 SV=2	-	-
Chr6	27402906	9.75372e-13	G/C	exonic	nonsynonymous SNV	PpG0000031772.01	Receptor-like protein 7 OS=Arabidopsis thaliana OX=3702 GN=RLP7 PE=3 SV=2	-	-
Chr6	27403028	9.75372e-13	T/C	exonic	nonsynonymous SNV	PpG0000031772.01	Receptor-like protein 7 OS=Arabidopsis thaliana OX=3702 GN=RLP7 PE=3 SV=2	-	-
Chr6	27403224	4.78749e-08	T/G	intronic	.	PpG0000031772.01	Receptor-like protein 7 OS=Arabidopsis thaliana OX=3702 GN=RLP7 PE=3 SV=2	-	-
Chr6	27405008	2.83145e-14	G/A	downstream	.	PpG0000031772.01	Receptor-like protein 7 OS=Arabidopsis thaliana OX=3702 GN=RLP7 PE=3 SV=2	-	-
Chr6	27405251	2.83145e-14	G/A	downstream	.	PpG0000031772.01	Receptor-like protein 7 OS=Arabidopsis thaliana OX=3702 GN=RLP7 PE=3 SV=2	-	-
Chr6	27406605	5.52986e-15	C/T	upstream	.	PpG0000031773.01	Receptor-like protein 7 OS=Arabidopsis thaliana OX=3702 GN=RLP7 PE=3 SV=2	-	-
Chr6	27406654	1.57781e-14	C/A	upstream	.	PpG0000031773.01	Receptor-like protein 7 OS=Arabidopsis thaliana OX=3702 GN=RLP7 PE=3 SV=2	-	-
Chr6	27406688	4.94685e-15	G/C	upstream	.	PpG0000031773.01	Receptor-like protein 7 OS=Arabidopsis thaliana OX=3702 GN=RLP7 PE=3 SV=2	-	-
Chr6	27406924	7.05023e-14	G/T	upstream	.	PpG0000031773.01	Receptor-like protein 7 OS=Arabidopsis thaliana OX=3702 GN=RLP7 PE=3 SV=2	-	-
Chr6	27407138	2.54381e-08	T/C	upstream	.	PpG0000031773.01	Receptor-like protein 7 OS=Arabidopsis thaliana OX=3702 GN=RLP7 PE=3 SV=2	-	-
Chr6	27409327	5.52986e-15	A/G	exonic	synonymous SNV	PpG0000031773.01	Receptor-like protein 7 OS=Arabidopsis thaliana OX=3702 GN=RLP7 PE=3 SV=2	-	-
Chr6	27409417	5.52986e-15	A/T	exonic	nonsynonymous SNV	PpG0000031773.01	Receptor-like protein 7 OS=Arabidopsis thaliana OX=3702 GN=RLP7 PE=3 SV=2	-	-
Chr6	27409453	5.52986e-15	T/A	exonic	synonymous SNV	PpG0000031773.01	Receptor-like protein 7 OS=Arabidopsis thaliana OX=3702 GN=RLP7 PE=3 SV=2	-	-
Chr6	27409478	5.52986e-15	C/A	exonic	synonymous SNV	PpG0000031773.01	Receptor-like protein 7 OS=Arabidopsis thaliana OX=3702 GN=RLP7 PE=3 SV=2	-	-
Chr6	27409501	5.52986e-15	C/A	exonic	synonymous SNV	PpG0000031773.01	Receptor-like protein 7 OS=Arabidopsis thaliana OX=3702 GN=RLP7 PE=3 SV=2	-	-
Chr6	27409510	5.52986e-15	C/T	exonic	synonymous SNV	PpG0000031773.01	Receptor-like protein 7 OS=Arabidopsis thaliana OX=3702 GN=RLP7 PE=3 SV=2	-	-
Chr6	27409512	5.52986e-15	C/A	exonic	nonsynonymous SNV	PpG0000031773.01	Receptor-like protein 7 OS=Arabidopsis thaliana OX=3702 GN=RLP7 PE=3 SV=2	-	-
Chr6	27409520	9.25515e-13	C/A	exonic	nonsynonymous SNV	PpG0000031773.01	Receptor-like protein 7 OS=Arabidopsis thaliana OX=3702 GN=RLP7 PE=3 SV=2	-	-
Chr6	27409527	9.25515e-13	A/C	exonic	nonsynonymous SNV	PpG0000031773.01	Receptor-like protein 7 OS=Arabidopsis thaliana OX=3702 GN=RLP7 PE=3 SV=2	-	-
Chr6	27409555	9.25515e-13	A/T	exonic	synonymous SNV	PpG0000031773.01	Receptor-like protein 7 OS=Arabidopsis thaliana OX=3702 GN=RLP7 PE=3 SV=2	-	-
Chr6	27409573	9.25515e-13	T/C	exonic	synonymous SNV	PpG0000031773.01	Receptor-like protein 7 OS=Arabidopsis thaliana OX=3702 GN=RLP7 PE=3 SV=2	-	-
Chr6	27409584	9.25515e-13	G/C	exonic	nonsynonymous SNV	PpG0000031773.01	Receptor-like protein 7 OS=Arabidopsis thaliana OX=3702 GN=RLP7 PE=3 SV=2	-	-
Chr6	27409596	9.25515e-13	T/G	exonic	nonsynonymous SNV	PpG0000031773.01	Receptor-like protein 7 OS=Arabidopsis thaliana OX=3702 GN=RLP7 PE=3 SV=2	-	-
Chr6	27409599	9.25515e-13	G/T	exonic	nonsynonymous SNV	PpG0000031773.01	Receptor-like protein 7 OS=Arabidopsis thaliana OX=3702 GN=RLP7 PE=3 SV=2	-	-
Chr6	27409600	9.25515e-13	A/G	exonic	synonymous SNV	PpG0000031773.01	Receptor-like protein 7 OS=Arabidopsis thaliana OX=3702 GN=RLP7 PE=3 SV=2	-	-
Chr6	27409659	5.52986e-15	G/A	exonic	nonsynonymous SNV	PpG0000031773.01	Receptor-like protein 7 OS=Arabidopsis thaliana OX=3702 GN=RLP7 PE=3 SV=2	-	-
Chr6	27409683	5.52986e-15	G/A	exonic	nonsynonymous SNV	PpG0000031773.01	Receptor-like protein 7 OS=Arabidopsis thaliana OX=3702 GN=RLP7 PE=3 SV=2	-	-
Chr6	27409738	7.67103e-12	T/G	exonic	nonsynonymous SNV	PpG0000031773.01	Receptor-like protein 7 OS=Arabidopsis thaliana OX=3702 GN=RLP7 PE=3 SV=2	-	-
Chr6	27409759	9.25515e-13	C/T	exonic	synonymous SNV	PpG0000031773.01	Receptor-like protein 7 OS=Arabidopsis thaliana OX=3702 GN=RLP7 PE=3 SV=2	-	-
Chr6	27409795	9.25515e-13	A/G	exonic	synonymous SNV	PpG0000031773.01	Receptor-like protein 7 OS=Arabidopsis thaliana OX=3702 GN=RLP7 PE=3 SV=2	-	-
Chr6	27410170	5.52986e-15	T/C	exonic	synonymous SNV	PpG0000031773.01	Receptor-like protein 7 OS=Arabidopsis thaliana OX=3702 GN=RLP7 PE=3 SV=2	-	-
Chr6	27995288	3.55666e-16	C/A	intronic	.	PpG0000031807.01	Probable serine/threonine-protein kinase WNK4 OS=Arabidopsis thaliana OX=3702 GN=WNK4 PE=1 SV=1	-	-
Chr6	27996871	3.0061e-29	G/A	upstream	.	PpG0000031807.01	Probable serine/threonine-protein kinase WNK4 OS=Arabidopsis thaliana OX=3702 GN=WNK4 PE=1 SV=1	-	-
Chr6	28036986	1.46075e-57	A/T	intronic	.	PpG0000031803.01	MACPF domain-containing protein CAD1 OS=Arabidopsis thaliana OX=3702 GN=CAD1 PE=2 SV=1	-	-
Chr6	28119105	5.1177e-11	C/T	downstream	.	PpG0000031828.01	Vacuolar-sorting receptor 1 OS=Arabidopsis thaliana OX=3702 GN=VSR1 PE=1 SV=2	-	-
Chr6	28212764	1.25474e-10	A/T	intronic	.	PpG0000031795.01	-	-	-
Chr6	28388725	6.25951e-07	T/C	intergenic	.	PpG0000031948.01	Protein LURP-one-related 8 OS=Arabidopsis thaliana OX=3702 GN=At2g38640 PE=2 SV=1	PpG0000031949.01	50S ribosomal protein L17, chloroplastic OS=Nicotiana tabacum OX=4097 GN=RPL17 PE=2 SV=1
Chr6	28721960	1.4016e-13	T/C	intergenic	.	PpG0000031898.01	-	PpG0000031889.01	Probable receptor-like protein kinase At2g42960 OS=Arabidopsis thaliana OX=3702 GN=At2g42960 PE=3 SV=1
Chr6	28888051	3.0061e-29	C/T	upstream	.	PpG0000032160.01	Trafficking protein particle complex subunit 4 OS=Bos taurus OX=9913 GN=TRAPPC4 PE=2 SV=1	-	-
Chr6	29257054	5.69315e-07	G/T	exonic	nonsynonymous SNV	PpG0000032004.01	DnaJ homolog subfamily B member 6 OS=Xenopus tropicalis OX=8364 GN=dnajb6 PE=2 SV=1	-	-
Chr6	29569813	1.4204e-11	T/C	upstream	.	PpG0000032089.01	Protein SRC2 OS=Glycine max OX=3847 GN=SRC2 PE=2 SV=1	-	-
Chr6	29570255	1.4204e-11	T/A	downstream	.	PpG0000032090.01	Protein SRC2 OS=Glycine max OX=3847 GN=SRC2 PE=2 SV=1	-	-
Chr6	29570451	2.9899e-14	C/T	downstream	.	PpG0000032090.01	Protein SRC2 OS=Glycine max OX=3847 GN=SRC2 PE=2 SV=1	-	-
Chr6	29570472	2.08753e-11	G/A	downstream	.	PpG0000032090.01	Protein SRC2 OS=Glycine max OX=3847 GN=SRC2 PE=2 SV=1	-	-
Chr6	29570774	1.98772e-08	C/G	downstream	.	PpG0000032090.01	Protein SRC2 OS=Glycine max OX=3847 GN=SRC2 PE=2 SV=1	-	-
Chr6	29570829	2.62394e-09	T/C	downstream	.	PpG0000032090.01	Protein SRC2 OS=Glycine max OX=3847 GN=SRC2 PE=2 SV=1	-	-
Chr6	29570831	2.62394e-09	A/T	downstream	.	PpG0000032090.01	Protein SRC2 OS=Glycine max OX=3847 GN=SRC2 PE=2 SV=1	-	-
Chr6	29570842	2.40808e-09	A/G	downstream	.	PpG0000032090.01	Protein SRC2 OS=Glycine max OX=3847 GN=SRC2 PE=2 SV=1	-	-
Chr6	29570865	6.92009e-10	C/A	downstream	.	PpG0000032090.01	Protein SRC2 OS=Glycine max OX=3847 GN=SRC2 PE=2 SV=1	-	-
Chr6	29570879	2.40808e-09	A/T	downstream	.	PpG0000032090.01	Protein SRC2 OS=Glycine max OX=3847 GN=SRC2 PE=2 SV=1	-	-
Chr6	29570919	1.07099e-09	A/G	downstream	.	PpG0000032090.01	Protein SRC2 OS=Glycine max OX=3847 GN=SRC2 PE=2 SV=1	-	-
Chr6	29570927	3.36771e-09	T/C	downstream	.	PpG0000032090.01	Protein SRC2 OS=Glycine max OX=3847 GN=SRC2 PE=2 SV=1	-	-
Chr6	29571294	1.88631e-08	A/G	exonic	synonymous SNV	PpG0000032090.01	Protein SRC2 OS=Glycine max OX=3847 GN=SRC2 PE=2 SV=1	-	-
Chr6	29572604	1.0013e-11	T/C	upstream;downstream	.	PpG0000032090.01	Protein SRC2 OS=Glycine max OX=3847 GN=SRC2 PE=2 SV=1	PpG0000032091.01	-
Chr6	29573574	6.56305e-13	C/A	exonic	synonymous SNV	PpG0000032091.01	-	-	-
Chr6	29573682	2.34089e-09	A/G	exonic	synonymous SNV	PpG0000032091.01	-	-	-
Chr6	29574687	1.87345e-10	T/C	exonic	synonymous SNV	PpG0000032091.01	-	-	-
Chr6	29575261	2.34089e-09	A/G	exonic	synonymous SNV	PpG0000032091.01	-	-	-
Chr6	29575410	2.34089e-09	C/T	exonic	synonymous SNV	PpG0000032091.01	-	-	-
Chr6	29575708	5.68665e-10	A/C	intronic	.	PpG0000032091.01	-	-	-
Chr6	29577024	2.34089e-09	T/A	exonic	synonymous SNV	PpG0000032091.01	-	-	-
Chr6	29577414	2.34089e-09	G/A	upstream	.	PpG0000032091.01	-	-	-
Chr6	29577593	2.34089e-09	T/G	upstream	.	PpG0000032091.01	-	-	-
Chr6	29577740	2.34089e-09	T/G	upstream	.	PpG0000032091.01	-	-	-
Chr6	29577776	2.34089e-09	G/T	upstream	.	PpG0000032091.01	-	-	-
Chr6	29578103	2.34089e-09	G/C	upstream	.	PpG0000032091.01	-	-	-
Chr6	29578203	2.34089e-09	T/C	upstream	.	PpG0000032091.01	-	-	-
Chr6	29578306	1.02234e-09	G/A	upstream	.	PpG0000032091.01	-	-	-
Chr6	29578386	2.34089e-09	T/A	intergenic	.	PpG0000032091.01	-	PpG0000032092.01	Acyl-CoA-binding domain-containing protein 4 OS=Arabidopsis thaliana OX=3702 GN=ACBP4 PE=1 SV=1
Chr6	29578396	2.34089e-09	A/G	intergenic	.	PpG0000032091.01	-	PpG0000032092.01	Acyl-CoA-binding domain-containing protein 4 OS=Arabidopsis thaliana OX=3702 GN=ACBP4 PE=1 SV=1
Chr6	29578457	1.73894e-09	A/G	intergenic	.	PpG0000032091.01	-	PpG0000032092.01	Acyl-CoA-binding domain-containing protein 4 OS=Arabidopsis thaliana OX=3702 GN=ACBP4 PE=1 SV=1
Chr6	29578561	2.34089e-09	A/G	intergenic	.	PpG0000032091.01	-	PpG0000032092.01	Acyl-CoA-binding domain-containing protein 4 OS=Arabidopsis thaliana OX=3702 GN=ACBP4 PE=1 SV=1
Chr6	29578636	2.34089e-09	C/T	downstream	.	PpG0000032092.01	Acyl-CoA-binding domain-containing protein 4 OS=Arabidopsis thaliana OX=3702 GN=ACBP4 PE=1 SV=1	-	-
Chr6	29579086	2.34089e-09	T/A	downstream	.	PpG0000032092.01	Acyl-CoA-binding domain-containing protein 4 OS=Arabidopsis thaliana OX=3702 GN=ACBP4 PE=1 SV=1	-	-
Chr6	29579187	2.34089e-09	G/A	downstream	.	PpG0000032092.01	Acyl-CoA-binding domain-containing protein 4 OS=Arabidopsis thaliana OX=3702 GN=ACBP4 PE=1 SV=1	-	-
Chr6	29579254	2.9899e-14	A/G	downstream	.	PpG0000032092.01	Acyl-CoA-binding domain-containing protein 4 OS=Arabidopsis thaliana OX=3702 GN=ACBP4 PE=1 SV=1	-	-
Chr6	29579585	2.9899e-14	T/A	downstream	.	PpG0000032092.01	Acyl-CoA-binding domain-containing protein 4 OS=Arabidopsis thaliana OX=3702 GN=ACBP4 PE=1 SV=1	-	-
Chr6	29580233	2.34089e-09	C/A	intronic	.	PpG0000032092.01	Acyl-CoA-binding domain-containing protein 4 OS=Arabidopsis thaliana OX=3702 GN=ACBP4 PE=1 SV=1	-	-
Chr6	29582225	2.34089e-09	A/G	exonic	synonymous SNV	PpG0000032092.01	Acyl-CoA-binding domain-containing protein 4 OS=Arabidopsis thaliana OX=3702 GN=ACBP4 PE=1 SV=1	-	-
Chr6	29582416	9.0652e-09	A/T	intronic	.	PpG0000032092.01	Acyl-CoA-binding domain-containing protein 4 OS=Arabidopsis thaliana OX=3702 GN=ACBP4 PE=1 SV=1	-	-
Chr6	29583351	2.1712e-07	C/T	intronic	.	PpG0000032092.01	Acyl-CoA-binding domain-containing protein 4 OS=Arabidopsis thaliana OX=3702 GN=ACBP4 PE=1 SV=1	-	-
Chr6	29583642	2.34089e-09	A/G	intronic	.	PpG0000032092.01	Acyl-CoA-binding domain-containing protein 4 OS=Arabidopsis thaliana OX=3702 GN=ACBP4 PE=1 SV=1	-	-
Chr6	29583907	2.9899e-14	G/T	exonic	synonymous SNV	PpG0000032092.01	Acyl-CoA-binding domain-containing protein 4 OS=Arabidopsis thaliana OX=3702 GN=ACBP4 PE=1 SV=1	-	-
Chr6	29584818	9.0652e-09	G/A	intronic	.	PpG0000032092.01	Acyl-CoA-binding domain-containing protein 4 OS=Arabidopsis thaliana OX=3702 GN=ACBP4 PE=1 SV=1	-	-
Chr6	29585825	2.34089e-09	A/T	upstream	.	PpG0000032092.01	Acyl-CoA-binding domain-containing protein 4 OS=Arabidopsis thaliana OX=3702 GN=ACBP4 PE=1 SV=1	-	-
Chr6	29586099	2.34089e-09	C/T	upstream	.	PpG0000032092.01	Acyl-CoA-binding domain-containing protein 4 OS=Arabidopsis thaliana OX=3702 GN=ACBP4 PE=1 SV=1	-	-
Chr6	29586215	6.07944e-08	C/A	upstream	.	PpG0000032092.01	Acyl-CoA-binding domain-containing protein 4 OS=Arabidopsis thaliana OX=3702 GN=ACBP4 PE=1 SV=1	-	-
Chr6	29586732	2.9899e-14	G/A	intergenic	.	PpG0000032092.01	Acyl-CoA-binding domain-containing protein 4 OS=Arabidopsis thaliana OX=3702 GN=ACBP4 PE=1 SV=1	PpG0000032085.01	Lysine-specific demethylase JMJ25 OS=Arabidopsis thaliana OX=3702 GN=JMJ25 PE=1 SV=1
Chr6	29586783	2.9899e-14	C/T	intergenic	.	PpG0000032092.01	Acyl-CoA-binding domain-containing protein 4 OS=Arabidopsis thaliana OX=3702 GN=ACBP4 PE=1 SV=1	PpG0000032085.01	Lysine-specific demethylase JMJ25 OS=Arabidopsis thaliana OX=3702 GN=JMJ25 PE=1 SV=1
Chr6	29586824	2.9899e-14	A/G	intergenic	.	PpG0000032092.01	Acyl-CoA-binding domain-containing protein 4 OS=Arabidopsis thaliana OX=3702 GN=ACBP4 PE=1 SV=1	PpG0000032085.01	Lysine-specific demethylase JMJ25 OS=Arabidopsis thaliana OX=3702 GN=JMJ25 PE=1 SV=1
Chr6	29586844	2.34089e-09	A/G	intergenic	.	PpG0000032092.01	Acyl-CoA-binding domain-containing protein 4 OS=Arabidopsis thaliana OX=3702 GN=ACBP4 PE=1 SV=1	PpG0000032085.01	Lysine-specific demethylase JMJ25 OS=Arabidopsis thaliana OX=3702 GN=JMJ25 PE=1 SV=1
Chr6	29587206	6.56305e-13	C/T	intergenic	.	PpG0000032092.01	Acyl-CoA-binding domain-containing protein 4 OS=Arabidopsis thaliana OX=3702 GN=ACBP4 PE=1 SV=1	PpG0000032085.01	Lysine-specific demethylase JMJ25 OS=Arabidopsis thaliana OX=3702 GN=JMJ25 PE=1 SV=1
Chr6	29587221	6.56305e-13	C/T	intergenic	.	PpG0000032092.01	Acyl-CoA-binding domain-containing protein 4 OS=Arabidopsis thaliana OX=3702 GN=ACBP4 PE=1 SV=1	PpG0000032085.01	Lysine-specific demethylase JMJ25 OS=Arabidopsis thaliana OX=3702 GN=JMJ25 PE=1 SV=1
Chr6	29587395	4.21009e-11	A/C	intergenic	.	PpG0000032092.01	Acyl-CoA-binding domain-containing protein 4 OS=Arabidopsis thaliana OX=3702 GN=ACBP4 PE=1 SV=1	PpG0000032085.01	Lysine-specific demethylase JMJ25 OS=Arabidopsis thaliana OX=3702 GN=JMJ25 PE=1 SV=1
Chr6	29588361	1.14778e-13	G/A	intergenic	.	PpG0000032092.01	Acyl-CoA-binding domain-containing protein 4 OS=Arabidopsis thaliana OX=3702 GN=ACBP4 PE=1 SV=1	PpG0000032085.01	Lysine-specific demethylase JMJ25 OS=Arabidopsis thaliana OX=3702 GN=JMJ25 PE=1 SV=1
Chr6	29588567	1.65636e-11	A/T	intergenic	.	PpG0000032092.01	Acyl-CoA-binding domain-containing protein 4 OS=Arabidopsis thaliana OX=3702 GN=ACBP4 PE=1 SV=1	PpG0000032085.01	Lysine-specific demethylase JMJ25 OS=Arabidopsis thaliana OX=3702 GN=JMJ25 PE=1 SV=1
Chr6	29591117	1.40588e-14	A/G	intergenic	.	PpG0000032092.01	Acyl-CoA-binding domain-containing protein 4 OS=Arabidopsis thaliana OX=3702 GN=ACBP4 PE=1 SV=1	PpG0000032085.01	Lysine-specific demethylase JMJ25 OS=Arabidopsis thaliana OX=3702 GN=JMJ25 PE=1 SV=1
Chr6	29591237	4.13793e-12	G/A	intergenic	.	PpG0000032092.01	Acyl-CoA-binding domain-containing protein 4 OS=Arabidopsis thaliana OX=3702 GN=ACBP4 PE=1 SV=1	PpG0000032085.01	Lysine-specific demethylase JMJ25 OS=Arabidopsis thaliana OX=3702 GN=JMJ25 PE=1 SV=1
Chr6	29591407	3.27152e-10	T/G	intergenic	.	PpG0000032092.01	Acyl-CoA-binding domain-containing protein 4 OS=Arabidopsis thaliana OX=3702 GN=ACBP4 PE=1 SV=1	PpG0000032085.01	Lysine-specific demethylase JMJ25 OS=Arabidopsis thaliana OX=3702 GN=JMJ25 PE=1 SV=1
Chr6	29591652	7.41984e-13	C/T	intergenic	.	PpG0000032092.01	Acyl-CoA-binding domain-containing protein 4 OS=Arabidopsis thaliana OX=3702 GN=ACBP4 PE=1 SV=1	PpG0000032085.01	Lysine-specific demethylase JMJ25 OS=Arabidopsis thaliana OX=3702 GN=JMJ25 PE=1 SV=1
Chr6	29591684	7.41984e-13	G/A	intergenic	.	PpG0000032092.01	Acyl-CoA-binding domain-containing protein 4 OS=Arabidopsis thaliana OX=3702 GN=ACBP4 PE=1 SV=1	PpG0000032085.01	Lysine-specific demethylase JMJ25 OS=Arabidopsis thaliana OX=3702 GN=JMJ25 PE=1 SV=1
Chr6	29593765	7.41984e-13	C/T	intergenic	.	PpG0000032092.01	Acyl-CoA-binding domain-containing protein 4 OS=Arabidopsis thaliana OX=3702 GN=ACBP4 PE=1 SV=1	PpG0000032085.01	Lysine-specific demethylase JMJ25 OS=Arabidopsis thaliana OX=3702 GN=JMJ25 PE=1 SV=1
Chr6	29594442	1.67638e-07	T/G	upstream	.	PpG0000032085.01	Lysine-specific demethylase JMJ25 OS=Arabidopsis thaliana OX=3702 GN=JMJ25 PE=1 SV=1	-	-
Chr6	29596169	4.13793e-12	T/C	intronic	.	PpG0000032085.01	Lysine-specific demethylase JMJ25 OS=Arabidopsis thaliana OX=3702 GN=JMJ25 PE=1 SV=1	-	-
Chr6	29601399	1.67155e-10	C/T	downstream	.	PpG0000032085.01	Lysine-specific demethylase JMJ25 OS=Arabidopsis thaliana OX=3702 GN=JMJ25 PE=1 SV=1	PpG0000032093.01	PsbP domain-containing protein 7, chloroplastic OS=Arabidopsis thaliana OX=3702 GN=PPD7 PE=2 SV=1
Chr6	29602858	8.05377e-10	G/A	upstream	.	PpG0000032093.01	PsbP domain-containing protein 7, chloroplastic OS=Arabidopsis thaliana OX=3702 GN=PPD7 PE=2 SV=1	-	-
Chr6	29603630	2.34298e-08	T/C	upstream	.	PpG0000032093.01	PsbP domain-containing protein 7, chloroplastic OS=Arabidopsis thaliana OX=3702 GN=PPD7 PE=2 SV=1	-	-
Chr6	29605363	8.16502e-11	C/T	intergenic	.	PpG0000032093.01	PsbP domain-containing protein 7, chloroplastic OS=Arabidopsis thaliana OX=3702 GN=PPD7 PE=2 SV=1	PpG0000032094.01	-
Chr6	29606218	8.94748e-14	C/G	intergenic	.	PpG0000032093.01	PsbP domain-containing protein 7, chloroplastic OS=Arabidopsis thaliana OX=3702 GN=PPD7 PE=2 SV=1	PpG0000032094.01	-
Chr6	29606550	6.35188e-08	C/A	intergenic	.	PpG0000032093.01	PsbP domain-containing protein 7, chloroplastic OS=Arabidopsis thaliana OX=3702 GN=PPD7 PE=2 SV=1	PpG0000032094.01	-
Chr6	29606667	3.07989e-08	A/T	intergenic	.	PpG0000032093.01	PsbP domain-containing protein 7, chloroplastic OS=Arabidopsis thaliana OX=3702 GN=PPD7 PE=2 SV=1	PpG0000032094.01	-
Chr6	29606879	2.06118e-09	A/G	intergenic	.	PpG0000032093.01	PsbP domain-containing protein 7, chloroplastic OS=Arabidopsis thaliana OX=3702 GN=PPD7 PE=2 SV=1	PpG0000032094.01	-
Chr6	29608100	4.9974e-10	G/A	intergenic	.	PpG0000032093.01	PsbP domain-containing protein 7, chloroplastic OS=Arabidopsis thaliana OX=3702 GN=PPD7 PE=2 SV=1	PpG0000032094.01	-
Chr6	29608788	4.15594e-08	T/C	intergenic	.	PpG0000032093.01	PsbP domain-containing protein 7, chloroplastic OS=Arabidopsis thaliana OX=3702 GN=PPD7 PE=2 SV=1	PpG0000032094.01	-
Chr6	29608853	4.22492e-09	T/C	intergenic	.	PpG0000032093.01	PsbP domain-containing protein 7, chloroplastic OS=Arabidopsis thaliana OX=3702 GN=PPD7 PE=2 SV=1	PpG0000032094.01	-
Chr6	29608858	2.63894e-10	G/A	intergenic	.	PpG0000032093.01	PsbP domain-containing protein 7, chloroplastic OS=Arabidopsis thaliana OX=3702 GN=PPD7 PE=2 SV=1	PpG0000032094.01	-
Chr6	29615545	1.22984e-08	A/G	intergenic	.	PpG0000032094.01	-	PpG0000032086.01	-
Chr6	29615556	4.22492e-09	T/A	intergenic	.	PpG0000032094.01	-	PpG0000032086.01	-
Chr6	29615877	1.27768e-07	A/G	intergenic	.	PpG0000032094.01	-	PpG0000032086.01	-
Chr6	29618482	1.2514e-08	C/T	exonic	synonymous SNV	PpG0000032086.01	-	-	-
Chr6	29619150	3.58069e-08	G/T	downstream	.	PpG0000032086.01	-	-	-
Chr6	29620140	5.83462e-08	T/C	intergenic	.	PpG0000032086.01	-	PpG0000032087.01	Nuclear transcription factor Y subunit B-4 OS=Arabidopsis thaliana OX=3702 GN=NFYB4 PE=1 SV=1
Chr6	29623191	8.3496e-10	A/T	downstream	.	PpG0000032087.01	Nuclear transcription factor Y subunit B-4 OS=Arabidopsis thaliana OX=3702 GN=NFYB4 PE=1 SV=1	-	-
Chr6	29626333	2.08606e-10	A/G	exonic	synonymous SNV	PpG0000032095.01	-	-	-
Chr6	29630071	1.13933e-06	C/T	intronic	.	PpG0000032096.01	Cyclin-H1-1 OS=Arabidopsis thaliana OX=3702 GN=CYCH1-1 PE=1 SV=1	-	-
Chr6	29630601	2.08606e-10	G/A	intronic	.	PpG0000032096.01	Cyclin-H1-1 OS=Arabidopsis thaliana OX=3702 GN=CYCH1-1 PE=1 SV=1	-	-
Chr6	29632721	8.3496e-10	A/G	intergenic	.	PpG0000032096.01	Cyclin-H1-1 OS=Arabidopsis thaliana OX=3702 GN=CYCH1-1 PE=1 SV=1	PpG0000032504.01	Sucrose nonfermenting 4-like protein OS=Arabidopsis thaliana OX=3702 GN=SNF4 PE=1 SV=1
Chr6	29632750	8.3496e-10	G/C	intergenic	.	PpG0000032096.01	Cyclin-H1-1 OS=Arabidopsis thaliana OX=3702 GN=CYCH1-1 PE=1 SV=1	PpG0000032504.01	Sucrose nonfermenting 4-like protein OS=Arabidopsis thaliana OX=3702 GN=SNF4 PE=1 SV=1
Chr6	29633348	4.88795e-08	G/A	intergenic	.	PpG0000032096.01	Cyclin-H1-1 OS=Arabidopsis thaliana OX=3702 GN=CYCH1-1 PE=1 SV=1	PpG0000032504.01	Sucrose nonfermenting 4-like protein OS=Arabidopsis thaliana OX=3702 GN=SNF4 PE=1 SV=1
Chr6	29633374	3.47311e-09	T/G	intergenic	.	PpG0000032096.01	Cyclin-H1-1 OS=Arabidopsis thaliana OX=3702 GN=CYCH1-1 PE=1 SV=1	PpG0000032504.01	Sucrose nonfermenting 4-like protein OS=Arabidopsis thaliana OX=3702 GN=SNF4 PE=1 SV=1
Chr6	29633421	3.47311e-09	G/A	intergenic	.	PpG0000032096.01	Cyclin-H1-1 OS=Arabidopsis thaliana OX=3702 GN=CYCH1-1 PE=1 SV=1	PpG0000032504.01	Sucrose nonfermenting 4-like protein OS=Arabidopsis thaliana OX=3702 GN=SNF4 PE=1 SV=1
Chr6	29633647	2.47476e-08	G/A	intergenic	.	PpG0000032096.01	Cyclin-H1-1 OS=Arabidopsis thaliana OX=3702 GN=CYCH1-1 PE=1 SV=1	PpG0000032504.01	Sucrose nonfermenting 4-like protein OS=Arabidopsis thaliana OX=3702 GN=SNF4 PE=1 SV=1
Chr6	29633722	2.08606e-10	G/A	intergenic	.	PpG0000032096.01	Cyclin-H1-1 OS=Arabidopsis thaliana OX=3702 GN=CYCH1-1 PE=1 SV=1	PpG0000032504.01	Sucrose nonfermenting 4-like protein OS=Arabidopsis thaliana OX=3702 GN=SNF4 PE=1 SV=1
Chr6	29633740	2.08606e-10	C/A	intergenic	.	PpG0000032096.01	Cyclin-H1-1 OS=Arabidopsis thaliana OX=3702 GN=CYCH1-1 PE=1 SV=1	PpG0000032504.01	Sucrose nonfermenting 4-like protein OS=Arabidopsis thaliana OX=3702 GN=SNF4 PE=1 SV=1
Chr6	29635386	6.79106e-09	C/T	intergenic	.	PpG0000032096.01	Cyclin-H1-1 OS=Arabidopsis thaliana OX=3702 GN=CYCH1-1 PE=1 SV=1	PpG0000032504.01	Sucrose nonfermenting 4-like protein OS=Arabidopsis thaliana OX=3702 GN=SNF4 PE=1 SV=1
Chr6	29636161	1.0885e-07	T/C	upstream	.	PpG0000032504.01	Sucrose nonfermenting 4-like protein OS=Arabidopsis thaliana OX=3702 GN=SNF4 PE=1 SV=1	-	-
Chr6	29637315	7.9274e-10	G/C	intronic	.	PpG0000032504.01	Sucrose nonfermenting 4-like protein OS=Arabidopsis thaliana OX=3702 GN=SNF4 PE=1 SV=1	-	-
Chr6	29652341	7.9274e-10	T/G	upstream;downstream	.	PpG0000032505.01	Protein ALWAYS EARLY 3 OS=Arabidopsis thaliana OX=3702 GN=ALY3 PE=1 SV=1	PpG0000032506.01	Zinc finger protein VAR3, chloroplastic OS=Arabidopsis thaliana OX=3702 GN=VAR3 PE=1 SV=2
Chr6	29662844	7.9274e-10	C/T	intergenic	.	PpG0000032506.01	Zinc finger protein VAR3, chloroplastic OS=Arabidopsis thaliana OX=3702 GN=VAR3 PE=1 SV=2	PpG0000032507.01	Probable linoleate 9S-lipoxygenase 5 OS=Solanum tuberosum OX=4113 GN=LOX1.5 PE=2 SV=1
Chr6	29666262	1.30119e-10	A/C	intergenic	.	PpG0000032506.01	Zinc finger protein VAR3, chloroplastic OS=Arabidopsis thaliana OX=3702 GN=VAR3 PE=1 SV=2	PpG0000032507.01	Probable linoleate 9S-lipoxygenase 5 OS=Solanum tuberosum OX=4113 GN=LOX1.5 PE=2 SV=1
Chr6	29671192	7.9274e-10	A/C	downstream	.	PpG0000032507.01	Probable linoleate 9S-lipoxygenase 5 OS=Solanum tuberosum OX=4113 GN=LOX1.5 PE=2 SV=1	-	-
Chr6	29676192	7.9274e-10	C/T	upstream	.	PpG0000032507.01	Probable linoleate 9S-lipoxygenase 5 OS=Solanum tuberosum OX=4113 GN=LOX1.5 PE=2 SV=1	-	-
Chr6	29676847	6.0581e-08	A/G	intergenic	.	PpG0000032507.01	Probable linoleate 9S-lipoxygenase 5 OS=Solanum tuberosum OX=4113 GN=LOX1.5 PE=2 SV=1	PpG0000032508.01	Probable linoleate 9S-lipoxygenase 5 OS=Solanum tuberosum OX=4113 GN=LOX1.5 PE=2 SV=1
Chr6	29694967	1.44762e-09	C/G	exonic	synonymous SNV	PpG0000032509.01	Probable linoleate 9S-lipoxygenase 5 OS=Solanum tuberosum OX=4113 GN=LOX1.5 PE=2 SV=1	-	-
Chr6	29702734	1.2949e-09	G/A	upstream	.	PpG0000032510.01	Probable linoleate 9S-lipoxygenase 5 OS=Solanum tuberosum OX=4113 GN=LOX1.5 PE=2 SV=1	-	-
Chr6	29702864	1.2237e-09	T/G	upstream	.	PpG0000032510.01	Probable linoleate 9S-lipoxygenase 5 OS=Solanum tuberosum OX=4113 GN=LOX1.5 PE=2 SV=1	-	-
Chr6	29703610	1.2237e-09	C/T	intergenic	.	PpG0000032510.01	Probable linoleate 9S-lipoxygenase 5 OS=Solanum tuberosum OX=4113 GN=LOX1.5 PE=2 SV=1	PpG0000032512.01	-
Chr6	29705999	2.83364e-14	G/A	intergenic	.	PpG0000032510.01	Probable linoleate 9S-lipoxygenase 5 OS=Solanum tuberosum OX=4113 GN=LOX1.5 PE=2 SV=1	PpG0000032512.01	-
Chr6	29706199	6.47342e-08	T/G	intergenic	.	PpG0000032510.01	Probable linoleate 9S-lipoxygenase 5 OS=Solanum tuberosum OX=4113 GN=LOX1.5 PE=2 SV=1	PpG0000032512.01	-
Chr6	29706379	6.47342e-08	G/A	intergenic	.	PpG0000032510.01	Probable linoleate 9S-lipoxygenase 5 OS=Solanum tuberosum OX=4113 GN=LOX1.5 PE=2 SV=1	PpG0000032512.01	-
Chr6	29706543	6.47342e-08	G/A	intergenic	.	PpG0000032510.01	Probable linoleate 9S-lipoxygenase 5 OS=Solanum tuberosum OX=4113 GN=LOX1.5 PE=2 SV=1	PpG0000032512.01	-
Chr6	29706880	6.0581e-08	C/T	intergenic	.	PpG0000032510.01	Probable linoleate 9S-lipoxygenase 5 OS=Solanum tuberosum OX=4113 GN=LOX1.5 PE=2 SV=1	PpG0000032512.01	-
Chr6	29707338	6.47342e-08	G/T	intergenic	.	PpG0000032510.01	Probable linoleate 9S-lipoxygenase 5 OS=Solanum tuberosum OX=4113 GN=LOX1.5 PE=2 SV=1	PpG0000032512.01	-
Chr6	29709128	6.47342e-08	C/T	intergenic	.	PpG0000032510.01	Probable linoleate 9S-lipoxygenase 5 OS=Solanum tuberosum OX=4113 GN=LOX1.5 PE=2 SV=1	PpG0000032512.01	-
Chr6	29709204	7.4152e-09	A/C	intergenic	.	PpG0000032510.01	Probable linoleate 9S-lipoxygenase 5 OS=Solanum tuberosum OX=4113 GN=LOX1.5 PE=2 SV=1	PpG0000032512.01	-
Chr6	29710168	6.47342e-08	C/G	intergenic	.	PpG0000032510.01	Probable linoleate 9S-lipoxygenase 5 OS=Solanum tuberosum OX=4113 GN=LOX1.5 PE=2 SV=1	PpG0000032512.01	-
Chr6	29710714	4.96539e-09	T/C	intergenic	.	PpG0000032510.01	Probable linoleate 9S-lipoxygenase 5 OS=Solanum tuberosum OX=4113 GN=LOX1.5 PE=2 SV=1	PpG0000032512.01	-
Chr6	29710964	6.0581e-08	T/A	intergenic	.	PpG0000032510.01	Probable linoleate 9S-lipoxygenase 5 OS=Solanum tuberosum OX=4113 GN=LOX1.5 PE=2 SV=1	PpG0000032512.01	-
Chr6	29710975	6.21347e-08	G/A	intergenic	.	PpG0000032510.01	Probable linoleate 9S-lipoxygenase 5 OS=Solanum tuberosum OX=4113 GN=LOX1.5 PE=2 SV=1	PpG0000032512.01	-
Chr6	29711027	6.47342e-08	A/G	intergenic	.	PpG0000032510.01	Probable linoleate 9S-lipoxygenase 5 OS=Solanum tuberosum OX=4113 GN=LOX1.5 PE=2 SV=1	PpG0000032512.01	-
Chr6	29711088	6.47342e-08	G/A	intergenic	.	PpG0000032510.01	Probable linoleate 9S-lipoxygenase 5 OS=Solanum tuberosum OX=4113 GN=LOX1.5 PE=2 SV=1	PpG0000032512.01	-
Chr6	29711174	3.66353e-07	A/C	intergenic	.	PpG0000032510.01	Probable linoleate 9S-lipoxygenase 5 OS=Solanum tuberosum OX=4113 GN=LOX1.5 PE=2 SV=1	PpG0000032512.01	-
Chr6	29711271	8.05776e-09	T/G	intergenic	.	PpG0000032510.01	Probable linoleate 9S-lipoxygenase 5 OS=Solanum tuberosum OX=4113 GN=LOX1.5 PE=2 SV=1	PpG0000032512.01	-
Chr6	29712286	3.20763e-08	G/A	upstream;downstream	.	PpG0000032512.01	-	PpG0000032511.01	Probable linoleate 9S-lipoxygenase 5 OS=Solanum tuberosum OX=4113 GN=LOX1.5 PE=2 SV=1
Chr6	29712944	6.47342e-08	T/C	exonic	synonymous SNV	PpG0000032511.01	Probable linoleate 9S-lipoxygenase 5 OS=Solanum tuberosum OX=4113 GN=LOX1.5 PE=2 SV=1	-	-
Chr6	29713071	6.0581e-08	T/G	exonic	synonymous SNV	PpG0000032511.01	Probable linoleate 9S-lipoxygenase 5 OS=Solanum tuberosum OX=4113 GN=LOX1.5 PE=2 SV=1	-	-
Chr6	29716410	6.47342e-08	C/A	intronic	.	PpG0000032511.01	Probable linoleate 9S-lipoxygenase 5 OS=Solanum tuberosum OX=4113 GN=LOX1.5 PE=2 SV=1	-	-
Chr6	29716830	6.47342e-08	A/G	intronic	.	PpG0000032511.01	Probable linoleate 9S-lipoxygenase 5 OS=Solanum tuberosum OX=4113 GN=LOX1.5 PE=2 SV=1	-	-
Chr6	29717330	6.47342e-08	C/T	exonic	synonymous SNV	PpG0000032511.01	Probable linoleate 9S-lipoxygenase 5 OS=Solanum tuberosum OX=4113 GN=LOX1.5 PE=2 SV=1	-	-
Chr6	29718031	6.47342e-08	C/T	upstream	.	PpG0000032511.01	Probable linoleate 9S-lipoxygenase 5 OS=Solanum tuberosum OX=4113 GN=LOX1.5 PE=2 SV=1	-	-
Chr6	29718099	6.47342e-08	A/G	upstream	.	PpG0000032511.01	Probable linoleate 9S-lipoxygenase 5 OS=Solanum tuberosum OX=4113 GN=LOX1.5 PE=2 SV=1	-	-
Chr6	29719195	7.4545e-08	G/A	intergenic	.	PpG0000032511.01	Probable linoleate 9S-lipoxygenase 5 OS=Solanum tuberosum OX=4113 GN=LOX1.5 PE=2 SV=1	PpG0000032279.01	-
Chr6	29719258	7.4545e-08	C/A	intergenic	.	PpG0000032511.01	Probable linoleate 9S-lipoxygenase 5 OS=Solanum tuberosum OX=4113 GN=LOX1.5 PE=2 SV=1	PpG0000032279.01	-
Chr6	29730342	4.02444e-08	C/T	intergenic	.	PpG0000032279.01	-	PpG0000032268.01	Vacuole membrane protein KMS1 OS=Arabidopsis thaliana OX=3702 GN=KMS1 PE=1 SV=1
Chr6	29730715	6.47342e-08	C/T	intergenic	.	PpG0000032279.01	-	PpG0000032268.01	Vacuole membrane protein KMS1 OS=Arabidopsis thaliana OX=3702 GN=KMS1 PE=1 SV=1
Chr6	29731270	6.47342e-08	C/T	intergenic	.	PpG0000032279.01	-	PpG0000032268.01	Vacuole membrane protein KMS1 OS=Arabidopsis thaliana OX=3702 GN=KMS1 PE=1 SV=1
Chr6	29731300	6.47342e-08	T/C	intergenic	.	PpG0000032279.01	-	PpG0000032268.01	Vacuole membrane protein KMS1 OS=Arabidopsis thaliana OX=3702 GN=KMS1 PE=1 SV=1
Chr6	29731342	6.47342e-08	T/C	intergenic	.	PpG0000032279.01	-	PpG0000032268.01	Vacuole membrane protein KMS1 OS=Arabidopsis thaliana OX=3702 GN=KMS1 PE=1 SV=1
Chr6	29731348	6.47342e-08	C/T	intergenic	.	PpG0000032279.01	-	PpG0000032268.01	Vacuole membrane protein KMS1 OS=Arabidopsis thaliana OX=3702 GN=KMS1 PE=1 SV=1
Chr6	29731381	6.47342e-08	A/G	intergenic	.	PpG0000032279.01	-	PpG0000032268.01	Vacuole membrane protein KMS1 OS=Arabidopsis thaliana OX=3702 GN=KMS1 PE=1 SV=1
Chr6	29731407	6.47342e-08	G/T	intergenic	.	PpG0000032279.01	-	PpG0000032268.01	Vacuole membrane protein KMS1 OS=Arabidopsis thaliana OX=3702 GN=KMS1 PE=1 SV=1
Chr6	29731421	6.47342e-08	G/A	intergenic	.	PpG0000032279.01	-	PpG0000032268.01	Vacuole membrane protein KMS1 OS=Arabidopsis thaliana OX=3702 GN=KMS1 PE=1 SV=1
Chr6	29731424	6.47342e-08	G/A	intergenic	.	PpG0000032279.01	-	PpG0000032268.01	Vacuole membrane protein KMS1 OS=Arabidopsis thaliana OX=3702 GN=KMS1 PE=1 SV=1
Chr6	29731742	6.47342e-08	A/G	intergenic	.	PpG0000032279.01	-	PpG0000032268.01	Vacuole membrane protein KMS1 OS=Arabidopsis thaliana OX=3702 GN=KMS1 PE=1 SV=1
Chr6	29731875	6.47342e-08	C/A	intergenic	.	PpG0000032279.01	-	PpG0000032268.01	Vacuole membrane protein KMS1 OS=Arabidopsis thaliana OX=3702 GN=KMS1 PE=1 SV=1
Chr6	29732463	6.73454e-08	A/G	intergenic	.	PpG0000032279.01	-	PpG0000032268.01	Vacuole membrane protein KMS1 OS=Arabidopsis thaliana OX=3702 GN=KMS1 PE=1 SV=1
Chr6	29732492	6.0581e-08	C/T	intergenic	.	PpG0000032279.01	-	PpG0000032268.01	Vacuole membrane protein KMS1 OS=Arabidopsis thaliana OX=3702 GN=KMS1 PE=1 SV=1
Chr6	29732914	1.32994e-07	G/C	intergenic	.	PpG0000032279.01	-	PpG0000032268.01	Vacuole membrane protein KMS1 OS=Arabidopsis thaliana OX=3702 GN=KMS1 PE=1 SV=1
Chr6	29732975	6.73454e-08	C/G	upstream	.	PpG0000032268.01	Vacuole membrane protein KMS1 OS=Arabidopsis thaliana OX=3702 GN=KMS1 PE=1 SV=1	-	-
Chr6	29733034	1.32994e-07	G/A	upstream	.	PpG0000032268.01	Vacuole membrane protein KMS1 OS=Arabidopsis thaliana OX=3702 GN=KMS1 PE=1 SV=1	-	-
Chr6	29735370	6.73454e-08	T/C	intronic	.	PpG0000032268.01	Vacuole membrane protein KMS1 OS=Arabidopsis thaliana OX=3702 GN=KMS1 PE=1 SV=1	-	-
Chr6	29735693	6.73454e-08	T/A	intronic	.	PpG0000032268.01	Vacuole membrane protein KMS1 OS=Arabidopsis thaliana OX=3702 GN=KMS1 PE=1 SV=1	-	-
Chr6	29738080	2.32179e-07	G/A	exonic	synonymous SNV	PpG0000032280.01	F-box protein At1g55000 OS=Arabidopsis thaliana OX=3702 GN=At1g55000 PE=1 SV=1	-	-
Chr6	29738244	6.0581e-08	C/T	upstream	.	PpG0000032280.01	F-box protein At1g55000 OS=Arabidopsis thaliana OX=3702 GN=At1g55000 PE=1 SV=1	-	-
Chr6	29738504	6.0581e-08	T/G	upstream	.	PpG0000032280.01	F-box protein At1g55000 OS=Arabidopsis thaliana OX=3702 GN=At1g55000 PE=1 SV=1	-	-
Chr6	29739274	6.0581e-08	G/A	downstream	.	PpG0000032281.01	Protein AUXIN RESPONSE 4 OS=Arabidopsis thaliana OX=3702 GN=AXR4 PE=2 SV=1	-	-
Chr6	29740380	6.0581e-08	G/T	intronic	.	PpG0000032281.01	Protein AUXIN RESPONSE 4 OS=Arabidopsis thaliana OX=3702 GN=AXR4 PE=2 SV=1	-	-
Chr6	29740674	6.0581e-08	T/C	intronic	.	PpG0000032281.01	Protein AUXIN RESPONSE 4 OS=Arabidopsis thaliana OX=3702 GN=AXR4 PE=2 SV=1	-	-
Chr6	29741804	6.0581e-08	G/T	exonic	synonymous SNV	PpG0000032281.01	Protein AUXIN RESPONSE 4 OS=Arabidopsis thaliana OX=3702 GN=AXR4 PE=2 SV=1	-	-
Chr6	29741876	9.56447e-08	C/A	exonic	synonymous SNV	PpG0000032281.01	Protein AUXIN RESPONSE 4 OS=Arabidopsis thaliana OX=3702 GN=AXR4 PE=2 SV=1	-	-
Chr6	29741951	1.03245e-07	A/T	upstream	.	PpG0000032281.01	Protein AUXIN RESPONSE 4 OS=Arabidopsis thaliana OX=3702 GN=AXR4 PE=2 SV=1	-	-
Chr6	29742104	6.0581e-08	C/A	upstream	.	PpG0000032281.01	Protein AUXIN RESPONSE 4 OS=Arabidopsis thaliana OX=3702 GN=AXR4 PE=2 SV=1	-	-
Chr6	29742362	6.0581e-08	C/T	upstream	.	PpG0000032281.01	Protein AUXIN RESPONSE 4 OS=Arabidopsis thaliana OX=3702 GN=AXR4 PE=2 SV=1	-	-
Chr6	29742420	6.0581e-08	T/A	upstream	.	PpG0000032281.01	Protein AUXIN RESPONSE 4 OS=Arabidopsis thaliana OX=3702 GN=AXR4 PE=2 SV=1	-	-
Chr6	29743873	6.0581e-08	A/G	intergenic	.	PpG0000032281.01	Protein AUXIN RESPONSE 4 OS=Arabidopsis thaliana OX=3702 GN=AXR4 PE=2 SV=1	PpG0000032269.01	Aminopeptidase P2 OS=Arabidopsis thaliana OX=3702 GN=APP2 PE=2 SV=1
Chr6	29744109	2.32179e-07	C/G	intergenic	.	PpG0000032281.01	Protein AUXIN RESPONSE 4 OS=Arabidopsis thaliana OX=3702 GN=AXR4 PE=2 SV=1	PpG0000032269.01	Aminopeptidase P2 OS=Arabidopsis thaliana OX=3702 GN=APP2 PE=2 SV=1
Chr6	29744583	6.0581e-08	C/T	intergenic	.	PpG0000032281.01	Protein AUXIN RESPONSE 4 OS=Arabidopsis thaliana OX=3702 GN=AXR4 PE=2 SV=1	PpG0000032269.01	Aminopeptidase P2 OS=Arabidopsis thaliana OX=3702 GN=APP2 PE=2 SV=1
Chr6	29744903	6.0581e-08	T/C	upstream	.	PpG0000032269.01	Aminopeptidase P2 OS=Arabidopsis thaliana OX=3702 GN=APP2 PE=2 SV=1	-	-
Chr6	29745052	6.0581e-08	A/T	upstream	.	PpG0000032269.01	Aminopeptidase P2 OS=Arabidopsis thaliana OX=3702 GN=APP2 PE=2 SV=1	-	-
Chr6	29745148	6.0581e-08	T/C	upstream	.	PpG0000032269.01	Aminopeptidase P2 OS=Arabidopsis thaliana OX=3702 GN=APP2 PE=2 SV=1	-	-
Chr6	29745302	6.0581e-08	A/T	upstream	.	PpG0000032269.01	Aminopeptidase P2 OS=Arabidopsis thaliana OX=3702 GN=APP2 PE=2 SV=1	-	-
Chr6	29745445	6.0581e-08	C/T	upstream	.	PpG0000032269.01	Aminopeptidase P2 OS=Arabidopsis thaliana OX=3702 GN=APP2 PE=2 SV=1	-	-
Chr6	29745930	6.0581e-08	T/A	exonic	synonymous SNV	PpG0000032269.01	Aminopeptidase P2 OS=Arabidopsis thaliana OX=3702 GN=APP2 PE=2 SV=1	-	-
Chr6	29746486	6.0581e-08	A/T	intronic	.	PpG0000032269.01	Aminopeptidase P2 OS=Arabidopsis thaliana OX=3702 GN=APP2 PE=2 SV=1	-	-
Chr6	29746672	6.0581e-08	A/G	intronic	.	PpG0000032269.01	Aminopeptidase P2 OS=Arabidopsis thaliana OX=3702 GN=APP2 PE=2 SV=1	-	-
Chr6	29748443	6.0581e-08	C/T	exonic	synonymous SNV	PpG0000032269.01	Aminopeptidase P2 OS=Arabidopsis thaliana OX=3702 GN=APP2 PE=2 SV=1	-	-
Chr6	29749137	6.0581e-08	T/A	intronic	.	PpG0000032269.01	Aminopeptidase P2 OS=Arabidopsis thaliana OX=3702 GN=APP2 PE=2 SV=1	-	-
Chr6	29749928	2.33269e-07	C/T	intronic	.	PpG0000032269.01	Aminopeptidase P2 OS=Arabidopsis thaliana OX=3702 GN=APP2 PE=2 SV=1	-	-
Chr6	29750325	6.0581e-08	C/T	intronic	.	PpG0000032269.01	Aminopeptidase P2 OS=Arabidopsis thaliana OX=3702 GN=APP2 PE=2 SV=1	-	-
Chr6	29750835	6.0581e-08	C/T	intronic	.	PpG0000032269.01	Aminopeptidase P2 OS=Arabidopsis thaliana OX=3702 GN=APP2 PE=2 SV=1	-	-
Chr6	29751179	1.4897e-07	A/T	exonic	synonymous SNV	PpG0000032269.01	Aminopeptidase P2 OS=Arabidopsis thaliana OX=3702 GN=APP2 PE=2 SV=1	-	-
Chr6	29755224	6.0581e-08	G/T	intronic	.	PpG0000032282.01	Long chain acyl-CoA synthetase 6, peroxisomal OS=Arabidopsis thaliana OX=3702 GN=LACS6 PE=1 SV=1	-	-
Chr6	29755911	6.73454e-08	C/T	intronic	.	PpG0000032282.01	Long chain acyl-CoA synthetase 6, peroxisomal OS=Arabidopsis thaliana OX=3702 GN=LACS6 PE=1 SV=1	-	-
Chr6	29756250	6.73454e-08	G/A	intronic	.	PpG0000032282.01	Long chain acyl-CoA synthetase 6, peroxisomal OS=Arabidopsis thaliana OX=3702 GN=LACS6 PE=1 SV=1	-	-
Chr6	29756288	6.73454e-08	G/A	intronic	.	PpG0000032282.01	Long chain acyl-CoA synthetase 6, peroxisomal OS=Arabidopsis thaliana OX=3702 GN=LACS6 PE=1 SV=1	-	-
Chr6	29757159	6.73454e-08	T/C	intronic	.	PpG0000032282.01	Long chain acyl-CoA synthetase 6, peroxisomal OS=Arabidopsis thaliana OX=3702 GN=LACS6 PE=1 SV=1	-	-
Chr6	29757901	6.73454e-08	C/T	upstream	.	PpG0000032282.01	Long chain acyl-CoA synthetase 6, peroxisomal OS=Arabidopsis thaliana OX=3702 GN=LACS6 PE=1 SV=1	-	-
Chr6	29758023	2.26292e-08	C/G	upstream	.	PpG0000032282.01	Long chain acyl-CoA synthetase 6, peroxisomal OS=Arabidopsis thaliana OX=3702 GN=LACS6 PE=1 SV=1	-	-
Chr6	29758041	2.26292e-08	A/G	upstream	.	PpG0000032282.01	Long chain acyl-CoA synthetase 6, peroxisomal OS=Arabidopsis thaliana OX=3702 GN=LACS6 PE=1 SV=1	-	-
Chr6	29758276	2.0176e-08	T/C	upstream	.	PpG0000032282.01	Long chain acyl-CoA synthetase 6, peroxisomal OS=Arabidopsis thaliana OX=3702 GN=LACS6 PE=1 SV=1	-	-
Chr6	29758323	2.0176e-08	T/A	upstream	.	PpG0000032282.01	Long chain acyl-CoA synthetase 6, peroxisomal OS=Arabidopsis thaliana OX=3702 GN=LACS6 PE=1 SV=1	-	-
Chr6	29758482	2.26292e-08	T/C	upstream	.	PpG0000032282.01	Long chain acyl-CoA synthetase 6, peroxisomal OS=Arabidopsis thaliana OX=3702 GN=LACS6 PE=1 SV=1	-	-
Chr6	29758961	1.51332e-07	G/A	upstream	.	PpG0000032270.01	Mannosylglycoprotein endo-beta-mannosidase OS=Lilium longiflorum OX=4690 GN=EBM PE=1 SV=4	-	-
Chr6	29759257	7.6548e-08	T/A	upstream	.	PpG0000032270.01	Mannosylglycoprotein endo-beta-mannosidase OS=Lilium longiflorum OX=4690 GN=EBM PE=1 SV=4	-	-
Chr6	29759290	8.30846e-07	G/C	upstream	.	PpG0000032270.01	Mannosylglycoprotein endo-beta-mannosidase OS=Lilium longiflorum OX=4690 GN=EBM PE=1 SV=4	-	-
Chr6	29759318	2.26292e-08	G/A	upstream	.	PpG0000032270.01	Mannosylglycoprotein endo-beta-mannosidase OS=Lilium longiflorum OX=4690 GN=EBM PE=1 SV=4	-	-
Chr6	29760055	9.59992e-09	A/G	intronic	.	PpG0000032270.01	Mannosylglycoprotein endo-beta-mannosidase OS=Lilium longiflorum OX=4690 GN=EBM PE=1 SV=4	-	-
Chr6	29761591	2.0176e-08	T/C	intronic	.	PpG0000032270.01	Mannosylglycoprotein endo-beta-mannosidase OS=Lilium longiflorum OX=4690 GN=EBM PE=1 SV=4	-	-
Chr6	29761596	2.26292e-08	G/T	intronic	.	PpG0000032270.01	Mannosylglycoprotein endo-beta-mannosidase OS=Lilium longiflorum OX=4690 GN=EBM PE=1 SV=4	-	-
Chr6	29762197	2.0176e-08	G/A	exonic	synonymous SNV	PpG0000032270.01	Mannosylglycoprotein endo-beta-mannosidase OS=Lilium longiflorum OX=4690 GN=EBM PE=1 SV=4	-	-
Chr6	29764636	2.26292e-08	C/T	downstream	.	PpG0000032270.01	Mannosylglycoprotein endo-beta-mannosidase OS=Lilium longiflorum OX=4690 GN=EBM PE=1 SV=4	-	-
Chr6	29764798	2.0176e-08	G/T	upstream;downstream	.	PpG0000032271.01	Mannosylglycoprotein endo-beta-mannosidase OS=Arabidopsis thaliana OX=3702 GN=EBM PE=1 SV=3	PpG0000032270.01	Mannosylglycoprotein endo-beta-mannosidase OS=Lilium longiflorum OX=4690 GN=EBM PE=1 SV=4
Chr6	29764931	2.0176e-08	G/T	upstream;downstream	.	PpG0000032271.01	Mannosylglycoprotein endo-beta-mannosidase OS=Arabidopsis thaliana OX=3702 GN=EBM PE=1 SV=3	PpG0000032270.01	Mannosylglycoprotein endo-beta-mannosidase OS=Lilium longiflorum OX=4690 GN=EBM PE=1 SV=4
Chr6	29764960	2.26292e-08	T/A	upstream;downstream	.	PpG0000032271.01	Mannosylglycoprotein endo-beta-mannosidase OS=Arabidopsis thaliana OX=3702 GN=EBM PE=1 SV=3	PpG0000032270.01	Mannosylglycoprotein endo-beta-mannosidase OS=Lilium longiflorum OX=4690 GN=EBM PE=1 SV=4
Chr6	29765457	2.0176e-08	C/T	upstream	.	PpG0000032271.01	Mannosylglycoprotein endo-beta-mannosidase OS=Arabidopsis thaliana OX=3702 GN=EBM PE=1 SV=3	-	-
Chr6	29766442	1.74225e-07	T/A	intronic	.	PpG0000032271.01	Mannosylglycoprotein endo-beta-mannosidase OS=Arabidopsis thaliana OX=3702 GN=EBM PE=1 SV=3	-	-
Chr6	29766627	2.77688e-07	T/C	intronic	.	PpG0000032271.01	Mannosylglycoprotein endo-beta-mannosidase OS=Arabidopsis thaliana OX=3702 GN=EBM PE=1 SV=3	-	-
Chr6	29767028	2.0176e-08	C/G	intronic	.	PpG0000032271.01	Mannosylglycoprotein endo-beta-mannosidase OS=Arabidopsis thaliana OX=3702 GN=EBM PE=1 SV=3	-	-
Chr6	29767143	1.74225e-07	G/A	exonic	synonymous SNV	PpG0000032271.01	Mannosylglycoprotein endo-beta-mannosidase OS=Arabidopsis thaliana OX=3702 GN=EBM PE=1 SV=3	-	-
Chr6	29768011	2.0176e-08	C/G	intronic	.	PpG0000032272.01	Mannosylglycoprotein endo-beta-mannosidase OS=Lilium longiflorum OX=4690 GN=EBM PE=1 SV=4	-	-
Chr6	29768099	2.0176e-08	C/T	intronic	.	PpG0000032272.01	Mannosylglycoprotein endo-beta-mannosidase OS=Lilium longiflorum OX=4690 GN=EBM PE=1 SV=4	-	-
Chr6	29768437	2.07741e-07	G/A	exonic	synonymous SNV	PpG0000032272.01	Mannosylglycoprotein endo-beta-mannosidase OS=Lilium longiflorum OX=4690 GN=EBM PE=1 SV=4	-	-
Chr6	29768803	2.0176e-08	T/A	intronic	.	PpG0000032272.01	Mannosylglycoprotein endo-beta-mannosidase OS=Lilium longiflorum OX=4690 GN=EBM PE=1 SV=4	-	-
Chr6	29768842	2.0176e-08	C/T	intronic	.	PpG0000032272.01	Mannosylglycoprotein endo-beta-mannosidase OS=Lilium longiflorum OX=4690 GN=EBM PE=1 SV=4	-	-
Chr6	29769021	2.0176e-08	G/A	exonic	synonymous SNV	PpG0000032272.01	Mannosylglycoprotein endo-beta-mannosidase OS=Lilium longiflorum OX=4690 GN=EBM PE=1 SV=4	-	-
Chr6	29769045	2.0176e-08	C/T	exonic	synonymous SNV	PpG0000032272.01	Mannosylglycoprotein endo-beta-mannosidase OS=Lilium longiflorum OX=4690 GN=EBM PE=1 SV=4	-	-
Chr6	29769290	2.0176e-08	G/A	exonic	synonymous SNV	PpG0000032272.01	Mannosylglycoprotein endo-beta-mannosidase OS=Lilium longiflorum OX=4690 GN=EBM PE=1 SV=4	-	-
Chr6	29769791	2.26292e-08	A/G	exonic	synonymous SNV	PpG0000032272.01	Mannosylglycoprotein endo-beta-mannosidase OS=Lilium longiflorum OX=4690 GN=EBM PE=1 SV=4	-	-
Chr6	29770440	2.26292e-08	A/G	upstream;downstream	.	PpG0000032273.01	Pentatricopeptide repeat-containing protein At3g05340 OS=Arabidopsis thaliana OX=3702 GN=PCMP-E83 PE=2 SV=2	PpG0000032272.01	Mannosylglycoprotein endo-beta-mannosidase OS=Lilium longiflorum OX=4690 GN=EBM PE=1 SV=4
Chr6	29770667	2.0176e-08	T/C	exonic	synonymous SNV	PpG0000032273.01	Pentatricopeptide repeat-containing protein At3g05340 OS=Arabidopsis thaliana OX=3702 GN=PCMP-E83 PE=2 SV=2	-	-
Chr6	29770739	2.0176e-08	A/G	exonic	synonymous SNV	PpG0000032273.01	Pentatricopeptide repeat-containing protein At3g05340 OS=Arabidopsis thaliana OX=3702 GN=PCMP-E83 PE=2 SV=2	-	-
Chr6	29770747	2.0176e-08	G/C	exonic	synonymous SNV	PpG0000032273.01	Pentatricopeptide repeat-containing protein At3g05340 OS=Arabidopsis thaliana OX=3702 GN=PCMP-E83 PE=2 SV=2	-	-
Chr6	29770919	2.0176e-08	T/A	exonic	synonymous SNV	PpG0000032273.01	Pentatricopeptide repeat-containing protein At3g05340 OS=Arabidopsis thaliana OX=3702 GN=PCMP-E83 PE=2 SV=2	-	-
Chr6	29771053	2.26292e-08	T/A	exonic	synonymous SNV	PpG0000032273.01	Pentatricopeptide repeat-containing protein At3g05340 OS=Arabidopsis thaliana OX=3702 GN=PCMP-E83 PE=2 SV=2	-	-
Chr6	29771461	2.0176e-08	C/T	exonic	synonymous SNV	PpG0000032273.01	Pentatricopeptide repeat-containing protein At3g05340 OS=Arabidopsis thaliana OX=3702 GN=PCMP-E83 PE=2 SV=2	-	-
Chr6	29772199	2.0176e-08	C/G	exonic	synonymous SNV	PpG0000032273.01	Pentatricopeptide repeat-containing protein At3g05340 OS=Arabidopsis thaliana OX=3702 GN=PCMP-E83 PE=2 SV=2	-	-
Chr6	29772218	2.0176e-08	G/C	exonic	synonymous SNV	PpG0000032273.01	Pentatricopeptide repeat-containing protein At3g05340 OS=Arabidopsis thaliana OX=3702 GN=PCMP-E83 PE=2 SV=2	-	-
Chr6	29772565	2.0176e-08	G/A	exonic	synonymous SNV	PpG0000032273.01	Pentatricopeptide repeat-containing protein At3g05340 OS=Arabidopsis thaliana OX=3702 GN=PCMP-E83 PE=2 SV=2	-	-
Chr6	29772682	5.45152e-08	A/G	downstream	.	PpG0000032273.01	Pentatricopeptide repeat-containing protein At3g05340 OS=Arabidopsis thaliana OX=3702 GN=PCMP-E83 PE=2 SV=2	-	-
Chr6	29773684	1.95005e-09	T/G	upstream	.	PpG0000032274.01	Putative leucine-rich repeat receptor-like serine/threonine-protein kinase At2g24130 OS=Arabidopsis thaliana OX=3702 GN=At2g24130 PE=3 SV=1	-	-
Chr6	29773780	1.36956e-09	A/G	upstream	.	PpG0000032274.01	Putative leucine-rich repeat receptor-like serine/threonine-protein kinase At2g24130 OS=Arabidopsis thaliana OX=3702 GN=At2g24130 PE=3 SV=1	-	-
Chr6	29773880	8.34794e-09	C/A	upstream	.	PpG0000032274.01	Putative leucine-rich repeat receptor-like serine/threonine-protein kinase At2g24130 OS=Arabidopsis thaliana OX=3702 GN=At2g24130 PE=3 SV=1	-	-
Chr6	29773909	2.0176e-08	T/C	upstream	.	PpG0000032274.01	Putative leucine-rich repeat receptor-like serine/threonine-protein kinase At2g24130 OS=Arabidopsis thaliana OX=3702 GN=At2g24130 PE=3 SV=1	-	-
Chr6	29774596	2.0176e-08	G/T	exonic	synonymous SNV	PpG0000032274.01	Putative leucine-rich repeat receptor-like serine/threonine-protein kinase At2g24130 OS=Arabidopsis thaliana OX=3702 GN=At2g24130 PE=3 SV=1	-	-
Chr6	29775009	9.38404e-09	T/G	exonic	synonymous SNV	PpG0000032274.01	Putative leucine-rich repeat receptor-like serine/threonine-protein kinase At2g24130 OS=Arabidopsis thaliana OX=3702 GN=At2g24130 PE=3 SV=1	-	-
Chr6	29775138	2.0176e-08	G/C	exonic	synonymous SNV	PpG0000032274.01	Putative leucine-rich repeat receptor-like serine/threonine-protein kinase At2g24130 OS=Arabidopsis thaliana OX=3702 GN=At2g24130 PE=3 SV=1	-	-
Chr6	29775476	2.0176e-08	T/G	upstream;downstream	.	PpG0000032275.01	Putative leucine-rich repeat receptor-like serine/threonine-protein kinase At2g24130 OS=Arabidopsis thaliana OX=3702 GN=At2g24130 PE=3 SV=1	PpG0000032274.01	Putative leucine-rich repeat receptor-like serine/threonine-protein kinase At2g24130 OS=Arabidopsis thaliana OX=3702 GN=At2g24130 PE=3 SV=1
Chr6	29775739	2.0176e-08	T/C	exonic	synonymous SNV	PpG0000032275.01	Putative leucine-rich repeat receptor-like serine/threonine-protein kinase At2g24130 OS=Arabidopsis thaliana OX=3702 GN=At2g24130 PE=3 SV=1	-	-
Chr6	29775990	3.60443e-08	T/G	exonic	synonymous SNV	PpG0000032275.01	Putative leucine-rich repeat receptor-like serine/threonine-protein kinase At2g24130 OS=Arabidopsis thaliana OX=3702 GN=At2g24130 PE=3 SV=1	-	-
Chr6	29776140	1.29427e-08	A/C	exonic	synonymous SNV	PpG0000032275.01	Putative leucine-rich repeat receptor-like serine/threonine-protein kinase At2g24130 OS=Arabidopsis thaliana OX=3702 GN=At2g24130 PE=3 SV=1	-	-
Chr6	29776261	2.0176e-08	T/G	exonic	synonymous SNV	PpG0000032275.01	Putative leucine-rich repeat receptor-like serine/threonine-protein kinase At2g24130 OS=Arabidopsis thaliana OX=3702 GN=At2g24130 PE=3 SV=1	-	-
Chr6	29776262	2.0176e-08	G/C	exonic	synonymous SNV	PpG0000032275.01	Putative leucine-rich repeat receptor-like serine/threonine-protein kinase At2g24130 OS=Arabidopsis thaliana OX=3702 GN=At2g24130 PE=3 SV=1	-	-
Chr6	29776290	2.0176e-08	G/C	exonic	synonymous SNV	PpG0000032275.01	Putative leucine-rich repeat receptor-like serine/threonine-protein kinase At2g24130 OS=Arabidopsis thaliana OX=3702 GN=At2g24130 PE=3 SV=1	-	-
Chr6	29777050	2.0176e-08	C/T	downstream	.	PpG0000032275.01	Putative leucine-rich repeat receptor-like serine/threonine-protein kinase At2g24130 OS=Arabidopsis thaliana OX=3702 GN=At2g24130 PE=3 SV=1	-	-
Chr6	29777061	2.0176e-08	G/A	downstream	.	PpG0000032275.01	Putative leucine-rich repeat receptor-like serine/threonine-protein kinase At2g24130 OS=Arabidopsis thaliana OX=3702 GN=At2g24130 PE=3 SV=1	-	-
Chr6	29777083	2.0176e-08	C/T	upstream;downstream	.	PpG0000032276.01	Probable LRR receptor-like serine/threonine-protein kinase At3g47570 OS=Arabidopsis thaliana OX=3702 GN=At3g47570 PE=2 SV=1	PpG0000032275.01	Putative leucine-rich repeat receptor-like serine/threonine-protein kinase At2g24130 OS=Arabidopsis thaliana OX=3702 GN=At2g24130 PE=3 SV=1
Chr6	29777154	2.0176e-08	T/G	upstream;downstream	.	PpG0000032276.01	Probable LRR receptor-like serine/threonine-protein kinase At3g47570 OS=Arabidopsis thaliana OX=3702 GN=At3g47570 PE=2 SV=1	PpG0000032275.01	Putative leucine-rich repeat receptor-like serine/threonine-protein kinase At2g24130 OS=Arabidopsis thaliana OX=3702 GN=At2g24130 PE=3 SV=1
Chr6	29777209	2.0176e-08	C/T	upstream;downstream	.	PpG0000032276.01	Probable LRR receptor-like serine/threonine-protein kinase At3g47570 OS=Arabidopsis thaliana OX=3702 GN=At3g47570 PE=2 SV=1	PpG0000032275.01	Putative leucine-rich repeat receptor-like serine/threonine-protein kinase At2g24130 OS=Arabidopsis thaliana OX=3702 GN=At2g24130 PE=3 SV=1
Chr6	29777329	2.0176e-08	T/G	upstream;downstream	.	PpG0000032276.01	Probable LRR receptor-like serine/threonine-protein kinase At3g47570 OS=Arabidopsis thaliana OX=3702 GN=At3g47570 PE=2 SV=1	PpG0000032275.01	Putative leucine-rich repeat receptor-like serine/threonine-protein kinase At2g24130 OS=Arabidopsis thaliana OX=3702 GN=At2g24130 PE=3 SV=1
Chr6	29777338	2.0176e-08	T/C	upstream;downstream	.	PpG0000032276.01	Probable LRR receptor-like serine/threonine-protein kinase At3g47570 OS=Arabidopsis thaliana OX=3702 GN=At3g47570 PE=2 SV=1	PpG0000032275.01	Putative leucine-rich repeat receptor-like serine/threonine-protein kinase At2g24130 OS=Arabidopsis thaliana OX=3702 GN=At2g24130 PE=3 SV=1
Chr6	29777360	2.0176e-08	A/T	upstream;downstream	.	PpG0000032276.01	Probable LRR receptor-like serine/threonine-protein kinase At3g47570 OS=Arabidopsis thaliana OX=3702 GN=At3g47570 PE=2 SV=1	PpG0000032275.01	Putative leucine-rich repeat receptor-like serine/threonine-protein kinase At2g24130 OS=Arabidopsis thaliana OX=3702 GN=At2g24130 PE=3 SV=1
Chr6	29777371	2.0176e-08	G/A	upstream;downstream	.	PpG0000032276.01	Probable LRR receptor-like serine/threonine-protein kinase At3g47570 OS=Arabidopsis thaliana OX=3702 GN=At3g47570 PE=2 SV=1	PpG0000032275.01	Putative leucine-rich repeat receptor-like serine/threonine-protein kinase At2g24130 OS=Arabidopsis thaliana OX=3702 GN=At2g24130 PE=3 SV=1
Chr6	29777580	2.0176e-08	C/G	upstream;downstream	.	PpG0000032276.01	Probable LRR receptor-like serine/threonine-protein kinase At3g47570 OS=Arabidopsis thaliana OX=3702 GN=At3g47570 PE=2 SV=1	PpG0000032275.01	Putative leucine-rich repeat receptor-like serine/threonine-protein kinase At2g24130 OS=Arabidopsis thaliana OX=3702 GN=At2g24130 PE=3 SV=1
Chr6	29778102	2.0176e-08	C/T	exonic	synonymous SNV	PpG0000032276.01	Probable LRR receptor-like serine/threonine-protein kinase At3g47570 OS=Arabidopsis thaliana OX=3702 GN=At3g47570 PE=2 SV=1	-	-
Chr6	29778429	2.0176e-08	G/A	exonic	synonymous SNV	PpG0000032276.01	Probable LRR receptor-like serine/threonine-protein kinase At3g47570 OS=Arabidopsis thaliana OX=3702 GN=At3g47570 PE=2 SV=1	-	-
Chr6	29792034	1.55983e-08	T/C	downstream	.	PpG0000032278.01	Kinesin-like protein KIN-14S OS=Arabidopsis thaliana OX=3702 GN=KIN14S PE=3 SV=1	-	-
Chr6	29826572	6.73454e-08	C/A	downstream	.	PpG0000032100.01	Protein YIPF1 homolog OS=Dictyostelium discoideum OX=44689 GN=yipf1 PE=3 SV=1	-	-
Chr6	29915900	2.26292e-08	T/C	intergenic	.	PpG0000032126.01	Heavy metal-associated isoprenylated plant protein 34 OS=Arabidopsis thaliana OX=3702 GN=HIPP34 PE=2 SV=1	PpG0000032116.01	UDP-N-acetylglucosamine transferase subunit ALG13 homolog OS=Rattus norvegicus OX=10116 GN=Alg13 PE=1 SV=1
Chr6	29915938	2.26292e-08	C/T	intergenic	.	PpG0000032126.01	Heavy metal-associated isoprenylated plant protein 34 OS=Arabidopsis thaliana OX=3702 GN=HIPP34 PE=2 SV=1	PpG0000032116.01	UDP-N-acetylglucosamine transferase subunit ALG13 homolog OS=Rattus norvegicus OX=10116 GN=Alg13 PE=1 SV=1
Chr6	29916180	2.26292e-08	T/G	intergenic	.	PpG0000032126.01	Heavy metal-associated isoprenylated plant protein 34 OS=Arabidopsis thaliana OX=3702 GN=HIPP34 PE=2 SV=1	PpG0000032116.01	UDP-N-acetylglucosamine transferase subunit ALG13 homolog OS=Rattus norvegicus OX=10116 GN=Alg13 PE=1 SV=1
Chr6	29952717	7.14246e-07	G/C	downstream	.	PpG0000032130.01	Vacuolar iron transporter homolog 2.1 OS=Arabidopsis thaliana OX=3702 GN=VTL5 PE=1 SV=1	-	-
Chr6	29976200	7.16028e-08	A/G	exonic	synonymous SNV	PpG0000032245.01	UPF0603 protein At1g54780, chloroplastic OS=Arabidopsis thaliana OX=3702 GN=At1g54780 PE=1 SV=1	-	-
Chr6	29982148	8.20602e-08	G/C	upstream	.	PpG0000032238.01	Sodium/hydrogen exchanger 1 OS=Arabidopsis thaliana OX=3702 GN=NHX1 PE=1 SV=2	-	-
Chr6	29985244	8.27634e-07	A/T	intronic	.	PpG0000032238.01	Sodium/hydrogen exchanger 1 OS=Arabidopsis thaliana OX=3702 GN=NHX1 PE=1 SV=2	-	-
Chr6	29993996	9.92569e-07	T/C	downstream	.	PpG0000032240.01	Glutathione synthetase, chloroplastic OS=Brassica juncea OX=3707 GN=GSH2 PE=2 SV=1	-	-
Chr6	29994957	8.27634e-07	C/T	intergenic	.	PpG0000032240.01	Glutathione synthetase, chloroplastic OS=Brassica juncea OX=3707 GN=GSH2 PE=2 SV=1	PpG0000032252.01	-
Chr6	30000159	8.27634e-07	G/A	intronic	.	PpG0000032241.01	Glutathione synthetase, chloroplastic OS=Brassica juncea OX=3707 GN=GSH2 PE=2 SV=1	-	-
Chr6	30000541	8.27634e-07	G/T	intronic	.	PpG0000032241.01	Glutathione synthetase, chloroplastic OS=Brassica juncea OX=3707 GN=GSH2 PE=2 SV=1	-	-
Chr6	30000567	8.27634e-07	C/T	intronic	.	PpG0000032241.01	Glutathione synthetase, chloroplastic OS=Brassica juncea OX=3707 GN=GSH2 PE=2 SV=1	-	-
Chr6	30000616	8.27634e-07	G/C	intronic	.	PpG0000032241.01	Glutathione synthetase, chloroplastic OS=Brassica juncea OX=3707 GN=GSH2 PE=2 SV=1	-	-
Chr6	30000660	8.27634e-07	G/A	intronic	.	PpG0000032241.01	Glutathione synthetase, chloroplastic OS=Brassica juncea OX=3707 GN=GSH2 PE=2 SV=1	-	-
Chr6	30000668	8.27634e-07	G/T	intronic	.	PpG0000032241.01	Glutathione synthetase, chloroplastic OS=Brassica juncea OX=3707 GN=GSH2 PE=2 SV=1	-	-
Chr6	30000799	8.27634e-07	T/C	intronic	.	PpG0000032241.01	Glutathione synthetase, chloroplastic OS=Brassica juncea OX=3707 GN=GSH2 PE=2 SV=1	-	-
Chr6	30000846	8.27634e-07	G/A	intronic	.	PpG0000032241.01	Glutathione synthetase, chloroplastic OS=Brassica juncea OX=3707 GN=GSH2 PE=2 SV=1	-	-
Chr6	30000849	9.92569e-07	A/C	intronic	.	PpG0000032241.01	Glutathione synthetase, chloroplastic OS=Brassica juncea OX=3707 GN=GSH2 PE=2 SV=1	-	-
Chr6	30001262	9.92569e-07	G/T	intronic	.	PpG0000032241.01	Glutathione synthetase, chloroplastic OS=Brassica juncea OX=3707 GN=GSH2 PE=2 SV=1	-	-
Chr6	30001263	9.92569e-07	A/G	intronic	.	PpG0000032241.01	Glutathione synthetase, chloroplastic OS=Brassica juncea OX=3707 GN=GSH2 PE=2 SV=1	-	-
Chr6	30001309	9.92569e-07	T/G	intronic	.	PpG0000032241.01	Glutathione synthetase, chloroplastic OS=Brassica juncea OX=3707 GN=GSH2 PE=2 SV=1	-	-
Chr6	30001370	9.92569e-07	C/T	intronic	.	PpG0000032241.01	Glutathione synthetase, chloroplastic OS=Brassica juncea OX=3707 GN=GSH2 PE=2 SV=1	-	-
Chr6	30001387	9.92569e-07	T/C	intronic	.	PpG0000032241.01	Glutathione synthetase, chloroplastic OS=Brassica juncea OX=3707 GN=GSH2 PE=2 SV=1	-	-
Chr6	30001417	9.92569e-07	A/G	intronic	.	PpG0000032241.01	Glutathione synthetase, chloroplastic OS=Brassica juncea OX=3707 GN=GSH2 PE=2 SV=1	-	-
Chr6	30001429	9.92569e-07	A/T	intronic	.	PpG0000032241.01	Glutathione synthetase, chloroplastic OS=Brassica juncea OX=3707 GN=GSH2 PE=2 SV=1	-	-
Chr6	30001433	9.92569e-07	G/A	intronic	.	PpG0000032241.01	Glutathione synthetase, chloroplastic OS=Brassica juncea OX=3707 GN=GSH2 PE=2 SV=1	-	-
Chr6	30001453	9.92569e-07	A/G	intronic	.	PpG0000032241.01	Glutathione synthetase, chloroplastic OS=Brassica juncea OX=3707 GN=GSH2 PE=2 SV=1	-	-
Chr6	30001461	9.92569e-07	T/C	intronic	.	PpG0000032241.01	Glutathione synthetase, chloroplastic OS=Brassica juncea OX=3707 GN=GSH2 PE=2 SV=1	-	-
Chr6	30001463	9.92569e-07	T/C	intronic	.	PpG0000032241.01	Glutathione synthetase, chloroplastic OS=Brassica juncea OX=3707 GN=GSH2 PE=2 SV=1	-	-
Chr6	30001479	9.92569e-07	C/T	intronic	.	PpG0000032241.01	Glutathione synthetase, chloroplastic OS=Brassica juncea OX=3707 GN=GSH2 PE=2 SV=1	-	-
Chr6	30001539	9.92569e-07	A/G	intronic	.	PpG0000032241.01	Glutathione synthetase, chloroplastic OS=Brassica juncea OX=3707 GN=GSH2 PE=2 SV=1	-	-
Chr6	30001543	9.92569e-07	G/A	intronic	.	PpG0000032241.01	Glutathione synthetase, chloroplastic OS=Brassica juncea OX=3707 GN=GSH2 PE=2 SV=1	-	-
Chr6	30001571	9.92569e-07	A/C	intronic	.	PpG0000032241.01	Glutathione synthetase, chloroplastic OS=Brassica juncea OX=3707 GN=GSH2 PE=2 SV=1	-	-
Chr6	30001586	9.92569e-07	C/T	intronic	.	PpG0000032241.01	Glutathione synthetase, chloroplastic OS=Brassica juncea OX=3707 GN=GSH2 PE=2 SV=1	-	-
Chr6	30001594	9.92569e-07	T/A	intronic	.	PpG0000032241.01	Glutathione synthetase, chloroplastic OS=Brassica juncea OX=3707 GN=GSH2 PE=2 SV=1	-	-
Chr6	30001939	9.92569e-07	C/T	exonic	synonymous SNV	PpG0000032241.01	Glutathione synthetase, chloroplastic OS=Brassica juncea OX=3707 GN=GSH2 PE=2 SV=1	-	-
Chr6	30001957	9.92569e-07	G/A	exonic	synonymous SNV	PpG0000032241.01	Glutathione synthetase, chloroplastic OS=Brassica juncea OX=3707 GN=GSH2 PE=2 SV=1	-	-
Chr6	30002434	9.92569e-07	G/T	intronic	.	PpG0000032241.01	Glutathione synthetase, chloroplastic OS=Brassica juncea OX=3707 GN=GSH2 PE=2 SV=1	-	-
Chr6	30002623	9.92569e-07	G/T	intronic	.	PpG0000032241.01	Glutathione synthetase, chloroplastic OS=Brassica juncea OX=3707 GN=GSH2 PE=2 SV=1	-	-
Chr6	30002874	9.92569e-07	G/A	exonic	synonymous SNV	PpG0000032241.01	Glutathione synthetase, chloroplastic OS=Brassica juncea OX=3707 GN=GSH2 PE=2 SV=1	-	-
Chr6	30003521	9.92569e-07	A/C	intronic	.	PpG0000032241.01	Glutathione synthetase, chloroplastic OS=Brassica juncea OX=3707 GN=GSH2 PE=2 SV=1	-	-
Chr6	30003911	9.92569e-07	A/G	intronic	.	PpG0000032241.01	Glutathione synthetase, chloroplastic OS=Brassica juncea OX=3707 GN=GSH2 PE=2 SV=1	-	-
Chr6	30003978	9.92569e-07	G/A	intronic	.	PpG0000032241.01	Glutathione synthetase, chloroplastic OS=Brassica juncea OX=3707 GN=GSH2 PE=2 SV=1	-	-
Chr6	30004304	9.92569e-07	T/G	intronic	.	PpG0000032241.01	Glutathione synthetase, chloroplastic OS=Brassica juncea OX=3707 GN=GSH2 PE=2 SV=1	-	-
Chr6	30004332	9.92569e-07	T/C	intronic	.	PpG0000032241.01	Glutathione synthetase, chloroplastic OS=Brassica juncea OX=3707 GN=GSH2 PE=2 SV=1	-	-
Chr6	30004596	9.92569e-07	C/A	exonic	synonymous SNV	PpG0000032241.01	Glutathione synthetase, chloroplastic OS=Brassica juncea OX=3707 GN=GSH2 PE=2 SV=1	-	-
Chr6	30004679	9.92569e-07	G/A	intronic	.	PpG0000032241.01	Glutathione synthetase, chloroplastic OS=Brassica juncea OX=3707 GN=GSH2 PE=2 SV=1	-	-
Chr6	30004730	9.92569e-07	C/T	exonic	synonymous SNV	PpG0000032241.01	Glutathione synthetase, chloroplastic OS=Brassica juncea OX=3707 GN=GSH2 PE=2 SV=1	-	-
Chr6	30005047	9.92569e-07	C/T	intronic	.	PpG0000032241.01	Glutathione synthetase, chloroplastic OS=Brassica juncea OX=3707 GN=GSH2 PE=2 SV=1	-	-
Chr6	30005095	9.92569e-07	T/A	intronic	.	PpG0000032241.01	Glutathione synthetase, chloroplastic OS=Brassica juncea OX=3707 GN=GSH2 PE=2 SV=1	-	-
Chr6	30005402	9.92569e-07	T/C	intronic	.	PpG0000032241.01	Glutathione synthetase, chloroplastic OS=Brassica juncea OX=3707 GN=GSH2 PE=2 SV=1	-	-
Chr6	30005947	9.92569e-07	T/C	intronic	.	PpG0000032241.01	Glutathione synthetase, chloroplastic OS=Brassica juncea OX=3707 GN=GSH2 PE=2 SV=1	-	-
Chr6	30006387	9.92569e-07	G/A	exonic	synonymous SNV	PpG0000032241.01	Glutathione synthetase, chloroplastic OS=Brassica juncea OX=3707 GN=GSH2 PE=2 SV=1	-	-
Chr6	30007080	9.92569e-07	C/T	downstream	.	PpG0000032241.01	Glutathione synthetase, chloroplastic OS=Brassica juncea OX=3707 GN=GSH2 PE=2 SV=1	PpG0000032246.01	-
Chr6	30007096	9.92569e-07	G/A	downstream	.	PpG0000032241.01	Glutathione synthetase, chloroplastic OS=Brassica juncea OX=3707 GN=GSH2 PE=2 SV=1	PpG0000032246.01	-
Chr6	30007235	8.27634e-07	C/T	exonic	synonymous SNV	PpG0000032246.01	-	-	-
Chr6	30007454	3.27526e-08	T/C	exonic	synonymous SNV	PpG0000032246.01	-	-	-
Chr6	30011748	8.27634e-07	C/G	upstream	.	PpG0000032247.01	Phosphoglycerate mutase-like protein AT74 OS=Arabidopsis thaliana OX=3702 GN=At3g05170 PE=2 SV=1	-	-
Chr6	30013359	2.00005e-07	C/A	intergenic	.	PpG0000032247.01	Phosphoglycerate mutase-like protein AT74 OS=Arabidopsis thaliana OX=3702 GN=At3g05170 PE=2 SV=1	PpG0000032248.01	Phosphoglycerate mutase-like protein AT74 OS=Arabidopsis thaliana OX=3702 GN=At3g05170 PE=2 SV=1
Chr6	30015174	8.27634e-07	G/A	downstream	.	PpG0000032248.01	Phosphoglycerate mutase-like protein AT74 OS=Arabidopsis thaliana OX=3702 GN=At3g05170 PE=2 SV=1	-	-
Chr6	30015324	1.14158e-06	T/C	downstream	.	PpG0000032248.01	Phosphoglycerate mutase-like protein AT74 OS=Arabidopsis thaliana OX=3702 GN=At3g05170 PE=2 SV=1	-	-
Chr6	30023767	1.10476e-06	T/C	downstream	.	PpG0000032253.01	-	-	-
Chr6	30023802	1.10476e-06	G/T	downstream	.	PpG0000032253.01	-	-	-
Chr6	30028584	8.27634e-07	G/A	intergenic	.	PpG0000032250.01	-	PpG0000032242.01	Allene oxide cyclase, chloroplastic OS=Oryza sativa subsp. indica OX=39946 GN=AOC PE=2 SV=1
Chr6	30030477	8.27634e-07	G/A	upstream	.	PpG0000032242.01	Allene oxide cyclase, chloroplastic OS=Oryza sativa subsp. indica OX=39946 GN=AOC PE=2 SV=1	-	-
Chr6	30031253	8.27634e-07	A/G	intronic	.	PpG0000032242.01	Allene oxide cyclase, chloroplastic OS=Oryza sativa subsp. indica OX=39946 GN=AOC PE=2 SV=1	-	-
Chr6	30031257	8.27634e-07	A/G	intronic	.	PpG0000032242.01	Allene oxide cyclase, chloroplastic OS=Oryza sativa subsp. indica OX=39946 GN=AOC PE=2 SV=1	-	-
Chr6	30031275	8.27634e-07	G/A	intronic	.	PpG0000032242.01	Allene oxide cyclase, chloroplastic OS=Oryza sativa subsp. indica OX=39946 GN=AOC PE=2 SV=1	-	-
Chr6	30031278	8.27634e-07	G/A	intronic	.	PpG0000032242.01	Allene oxide cyclase, chloroplastic OS=Oryza sativa subsp. indica OX=39946 GN=AOC PE=2 SV=1	-	-
Chr6	30031302	6.46469e-07	A/G	intronic	.	PpG0000032242.01	Allene oxide cyclase, chloroplastic OS=Oryza sativa subsp. indica OX=39946 GN=AOC PE=2 SV=1	-	-
Chr6	30031378	2.18766e-08	G/A	intronic	.	PpG0000032242.01	Allene oxide cyclase, chloroplastic OS=Oryza sativa subsp. indica OX=39946 GN=AOC PE=2 SV=1	-	-
Chr6	30031604	4.24846e-07	T/A	intronic	.	PpG0000032242.01	Allene oxide cyclase, chloroplastic OS=Oryza sativa subsp. indica OX=39946 GN=AOC PE=2 SV=1	-	-
Chr6	30032116	8.27634e-07	C/G	intronic	.	PpG0000032242.01	Allene oxide cyclase, chloroplastic OS=Oryza sativa subsp. indica OX=39946 GN=AOC PE=2 SV=1	-	-
Chr6	30032276	8.27634e-07	A/T	exonic	synonymous SNV	PpG0000032242.01	Allene oxide cyclase, chloroplastic OS=Oryza sativa subsp. indica OX=39946 GN=AOC PE=2 SV=1	-	-
Chr6	30038982	1.10732e-07	G/A	exonic	synonymous SNV	PpG0000032176.01	Rab escort protein 1 OS=Arabidopsis thaliana OX=3702 GN=REP PE=1 SV=2	-	-
Chr6	30039021	1.14604e-06	G/C	exonic	synonymous SNV	PpG0000032176.01	Rab escort protein 1 OS=Arabidopsis thaliana OX=3702 GN=REP PE=1 SV=2	-	-
Chr6	30042320	8.27634e-07	G/T	intergenic	.	PpG0000032176.01	Rab escort protein 1 OS=Arabidopsis thaliana OX=3702 GN=REP PE=1 SV=2	PpG0000032177.01	-
Chr6	30042791	8.27634e-07	T/C	upstream	.	PpG0000032177.01	-	-	-
Chr6	30042793	8.27634e-07	A/T	upstream	.	PpG0000032177.01	-	-	-
Chr6	30042943	4.53185e-07	C/T	upstream	.	PpG0000032177.01	-	-	-
Chr6	30043183	8.27634e-07	C/T	upstream	.	PpG0000032177.01	-	-	-
Chr6	30043193	8.27634e-07	T/G	upstream	.	PpG0000032177.01	-	-	-
Chr6	30043426	8.27634e-07	A/G	exonic	synonymous SNV	PpG0000032177.01	-	-	-
Chr6	30043504	8.27634e-07	G/A	intronic	.	PpG0000032177.01	-	-	-
Chr6	30043706	8.27634e-07	C/A	exonic	synonymous SNV	PpG0000032177.01	-	-	-
Chr6	30043711	8.27634e-07	A/G	exonic	synonymous SNV	PpG0000032177.01	-	-	-
Chr6	30043857	8.27634e-07	A/G	downstream	.	PpG0000032177.01	-	-	-
Chr6	30043929	8.27634e-07	G/A	downstream	.	PpG0000032177.01	-	-	-
Chr6	30043960	8.27634e-07	T/C	downstream	.	PpG0000032177.01	-	-	-
Chr6	30043962	8.27634e-07	C/T	downstream	.	PpG0000032177.01	-	-	-
Chr6	30043973	8.27634e-07	A/G	downstream	.	PpG0000032177.01	-	-	-
Chr6	30043975	8.27634e-07	A/G	downstream	.	PpG0000032177.01	-	-	-
Chr6	30043979	8.27634e-07	T/C	downstream	.	PpG0000032177.01	-	-	-
Chr6	30043985	8.27634e-07	C/T	downstream	.	PpG0000032177.01	-	-	-
Chr6	30043998	8.27634e-07	A/T	downstream	.	PpG0000032177.01	-	-	-
Chr6	30044025	8.27634e-07	G/T	downstream	.	PpG0000032177.01	-	-	-
Chr6	30044256	8.27634e-07	C/T	downstream	.	PpG0000032177.01	-	-	-
Chr6	30044452	8.27634e-07	G/C	downstream	.	PpG0000032177.01	-	-	-
Chr6	30044456	8.27634e-07	C/T	downstream	.	PpG0000032177.01	-	-	-
Chr6	30044513	8.27634e-07	C/T	downstream	.	PpG0000032177.01	-	-	-
Chr6	30044666	8.27634e-07	C/A	downstream	.	PpG0000032177.01	-	-	-
Chr6	30044692	8.27634e-07	A/G	downstream	.	PpG0000032177.01	-	-	-
Chr6	30044708	8.27634e-07	G/A	downstream	.	PpG0000032177.01	-	-	-
Chr6	30044794	8.27634e-07	A/C	intergenic	.	PpG0000032177.01	-	PpG0000032178.01	-
Chr6	30047130	8.27634e-07	C/G	downstream	.	PpG0000032178.01	-	-	-
Chr6	30047189	8.27634e-07	C/T	downstream	.	PpG0000032178.01	-	-	-
Chr6	30047280	8.27634e-07	A/G	downstream	.	PpG0000032178.01	-	-	-
Chr6	30047360	8.27634e-07	G/A	downstream	.	PpG0000032178.01	-	-	-
Chr6	30047435	8.27634e-07	C/T	downstream	.	PpG0000032178.01	-	-	-
Chr6	30047505	8.27634e-07	C/G	downstream	.	PpG0000032178.01	-	-	-
Chr6	30047663	8.27634e-07	A/G	downstream	.	PpG0000032178.01	-	-	-
Chr6	30047760	1.07017e-06	C/T	intergenic	.	PpG0000032178.01	-	PpG0000032188.01	Probable LRR receptor-like serine/threonine-protein kinase RKF3 OS=Arabidopsis thaliana OX=3702 GN=RKF3 PE=2 SV=1
Chr6	30047800	8.27634e-07	A/G	intergenic	.	PpG0000032178.01	-	PpG0000032188.01	Probable LRR receptor-like serine/threonine-protein kinase RKF3 OS=Arabidopsis thaliana OX=3702 GN=RKF3 PE=2 SV=1
Chr6	30048249	8.27634e-07	C/A	downstream	.	PpG0000032188.01	Probable LRR receptor-like serine/threonine-protein kinase RKF3 OS=Arabidopsis thaliana OX=3702 GN=RKF3 PE=2 SV=1	-	-
Chr6	30096920	1.89925e-32	A/T	downstream	.	PpG0000032183.01	Histone H2AX OS=Cicer arietinum OX=3827 GN=HIS2A PE=2 SV=1	-	-
Chr6	30173913	2.7156e-09	C/T	exonic	nonsynonymous SNV	PpG0000032478.01	-	-	-
Chr6	30489266	1.07355e-10	G/C	exonic	nonsynonymous SNV	PpG0000032323.01	Serine/threonine-protein kinase WNK1 OS=Arabidopsis thaliana OX=3702 GN=WNK1 PE=1 SV=1	-	-
Chr6	30748977	2.32551e-25	A/G	intronic	.	PpG0000032373.01	40S ribosomal protein S15-1 OS=Arabidopsis thaliana OX=3702 GN=RPS15A PE=2 SV=1	-	-
Chr6	30811216	3.42653e-14	A/G	intronic	.	PpG0000032293.01	Phosphoribosylaminoimidazole carboxylase, chloroplastic (Fragment) OS=Vigna aconitifolia OX=3918 GN=PURKE PE=2 SV=1	-	-
Chr6	30874100	2.19899e-15	T/A	upstream	.	PpG0000032543.01	AT-hook motif nuclear-localized protein 20 OS=Arabidopsis thaliana OX=3702 GN=AHL20 PE=2 SV=1	-	-
Chr6	30878121	2.32551e-25	C/T	intronic	.	PpG0000032534.01	-	-	-
Chr6	30917570	1.34035e-11	G/A	downstream	.	PpG0000032538.01	Serine/threonine-protein phosphatase PP1 isozyme 1 OS=Acetabularia peniculus OX=35862 PE=3 SV=1	-	-
Chr6	30918530	2.83502e-09	A/G	intergenic	.	PpG0000032538.01	Serine/threonine-protein phosphatase PP1 isozyme 1 OS=Acetabularia peniculus OX=35862 PE=3 SV=1	PpG0000032335.01	Phosphoenolpyruvate carboxylase kinase 2 OS=Arabidopsis thaliana OX=3702 GN=PPCK2 PE=1 SV=2
Chr6	30918638	5.8833e-07	T/A	intergenic	.	PpG0000032538.01	Serine/threonine-protein phosphatase PP1 isozyme 1 OS=Acetabularia peniculus OX=35862 PE=3 SV=1	PpG0000032335.01	Phosphoenolpyruvate carboxylase kinase 2 OS=Arabidopsis thaliana OX=3702 GN=PPCK2 PE=1 SV=2
Chr6	30918878	2.83502e-09	T/G	intergenic	.	PpG0000032538.01	Serine/threonine-protein phosphatase PP1 isozyme 1 OS=Acetabularia peniculus OX=35862 PE=3 SV=1	PpG0000032335.01	Phosphoenolpyruvate carboxylase kinase 2 OS=Arabidopsis thaliana OX=3702 GN=PPCK2 PE=1 SV=2
Chr6	30919772	4.2929e-11	G/A	intergenic	.	PpG0000032538.01	Serine/threonine-protein phosphatase PP1 isozyme 1 OS=Acetabularia peniculus OX=35862 PE=3 SV=1	PpG0000032335.01	Phosphoenolpyruvate carboxylase kinase 2 OS=Arabidopsis thaliana OX=3702 GN=PPCK2 PE=1 SV=2
Chr6	30921896	3.63869e-09	G/A	intergenic	.	PpG0000032538.01	Serine/threonine-protein phosphatase PP1 isozyme 1 OS=Acetabularia peniculus OX=35862 PE=3 SV=1	PpG0000032335.01	Phosphoenolpyruvate carboxylase kinase 2 OS=Arabidopsis thaliana OX=3702 GN=PPCK2 PE=1 SV=2
Chr6	30922773	6.03516e-08	T/C	downstream	.	PpG0000032335.01	Phosphoenolpyruvate carboxylase kinase 2 OS=Arabidopsis thaliana OX=3702 GN=PPCK2 PE=1 SV=2	-	-
Chr6	30923720	6.03516e-08	C/T	exonic	synonymous SNV	PpG0000032335.01	Phosphoenolpyruvate carboxylase kinase 2 OS=Arabidopsis thaliana OX=3702 GN=PPCK2 PE=1 SV=2	-	-
Chr6	31006639	4.88441e-16	A/G	exonic	synonymous SNV	PpG0000032299.01	Ankyrin repeat domain-containing protein 13B OS=Homo sapiens OX=9606 GN=ANKRD13B PE=1 SV=4	-	-
Chr6	31138287	7.00512e-11	G/A	intergenic	.	PpG0000032354.01	-	PpG0000032350.01	Bifunctional TH2 protein, mitochondrial OS=Arabidopsis thaliana OX=3702 GN=TH2 PE=1 SV=1
Chr6	31139071	1.86183e-09	T/G	downstream	.	PpG0000032350.01	Bifunctional TH2 protein, mitochondrial OS=Arabidopsis thaliana OX=3702 GN=TH2 PE=1 SV=1	-	-
Chr6	31139073	1.86183e-09	C/T	downstream	.	PpG0000032350.01	Bifunctional TH2 protein, mitochondrial OS=Arabidopsis thaliana OX=3702 GN=TH2 PE=1 SV=1	-	-
Chr6	31139417	1.86183e-09	G/C	downstream	.	PpG0000032350.01	Bifunctional TH2 protein, mitochondrial OS=Arabidopsis thaliana OX=3702 GN=TH2 PE=1 SV=1	-	-
Chr6	31144741	4.07862e-09	C/G	upstream	.	PpG0000032350.01	Bifunctional TH2 protein, mitochondrial OS=Arabidopsis thaliana OX=3702 GN=TH2 PE=1 SV=1	-	-
Chr6	31144829	7.00512e-11	A/T	upstream	.	PpG0000032350.01	Bifunctional TH2 protein, mitochondrial OS=Arabidopsis thaliana OX=3702 GN=TH2 PE=1 SV=1	-	-
Chr6	31145185	1.86183e-09	A/G	intergenic	.	PpG0000032350.01	Bifunctional TH2 protein, mitochondrial OS=Arabidopsis thaliana OX=3702 GN=TH2 PE=1 SV=1	PpG0000032353.01	-
Chr6	31145186	7.00512e-11	G/A	intergenic	.	PpG0000032350.01	Bifunctional TH2 protein, mitochondrial OS=Arabidopsis thaliana OX=3702 GN=TH2 PE=1 SV=1	PpG0000032353.01	-
Chr6	31145208	5.12615e-10	C/T	intergenic	.	PpG0000032350.01	Bifunctional TH2 protein, mitochondrial OS=Arabidopsis thaliana OX=3702 GN=TH2 PE=1 SV=1	PpG0000032353.01	-
Chr6	31147514	5.12615e-10	T/C	downstream	.	PpG0000032353.01	-	-	-
Chr6	31149852	3.69863e-11	T/C	downstream	.	PpG0000032345.01	-	-	-
Chr6	31150195	2.91625e-10	C/G	upstream;downstream	.	PpG0000032346.01	Exosome complex component CSL4 OS=Homo sapiens OX=9606 GN=EXOSC1 PE=1 SV=1	PpG0000032345.01	-
Chr6	31150424	6.83849e-09	T/C	upstream;downstream	.	PpG0000032346.01	Exosome complex component CSL4 OS=Homo sapiens OX=9606 GN=EXOSC1 PE=1 SV=1	PpG0000032345.01	-
Chr6	31150762	4.45099e-09	G/T	upstream	.	PpG0000032346.01	Exosome complex component CSL4 OS=Homo sapiens OX=9606 GN=EXOSC1 PE=1 SV=1	-	-
Chr6	31150830	6.83849e-09	C/G	upstream	.	PpG0000032346.01	Exosome complex component CSL4 OS=Homo sapiens OX=9606 GN=EXOSC1 PE=1 SV=1	-	-
Chr6	31152964	6.83849e-09	G/A	downstream	.	PpG0000032346.01	Exosome complex component CSL4 OS=Homo sapiens OX=9606 GN=EXOSC1 PE=1 SV=1	PpG0000032433.01	Rust resistance kinase Lr10 OS=Triticum aestivum OX=4565 GN=LRK10 PE=2 SV=1
Chr6	31158833	6.61976e-07	A/C	downstream	.	PpG0000032429.01	Rust resistance kinase Lr10 OS=Triticum aestivum OX=4565 GN=LRK10 PE=2 SV=1	-	-
Chr6	31159300	6.90447e-08	G/T	downstream	.	PpG0000032429.01	Rust resistance kinase Lr10 OS=Triticum aestivum OX=4565 GN=LRK10 PE=2 SV=1	-	-
Chr6	31169027	8.6801e-07	A/T	downstream	.	PpG0000032431.01	-	-	-
Chr6	31170770	9.71328e-08	G/A	upstream	.	PpG0000032432.01	Ammonium transporter 1 member 2 OS=Solanum lycopersicum OX=4081 GN=AMT1-2 PE=2 SV=1	-	-
Chr6	31171170	4.80188e-08	C/T	upstream	.	PpG0000032432.01	Ammonium transporter 1 member 2 OS=Solanum lycopersicum OX=4081 GN=AMT1-2 PE=2 SV=1	-	-
Chr6	31171229	4.80188e-08	G/C	upstream	.	PpG0000032432.01	Ammonium transporter 1 member 2 OS=Solanum lycopersicum OX=4081 GN=AMT1-2 PE=2 SV=1	-	-
Chr6	31171490	3.20566e-07	C/T	exonic	synonymous SNV	PpG0000032432.01	Ammonium transporter 1 member 2 OS=Solanum lycopersicum OX=4081 GN=AMT1-2 PE=2 SV=1	-	-
Chr6	31173721	3.20566e-07	G/A	exonic	synonymous SNV	PpG0000032435.01	Putative B3 domain-containing protein At3g24850 OS=Arabidopsis thaliana OX=3702 GN=At3g24850 PE=3 SV=1	-	-
Chr6	31173854	1.1981e-08	A/T	exonic	synonymous SNV	PpG0000032435.01	Putative B3 domain-containing protein At3g24850 OS=Arabidopsis thaliana OX=3702 GN=At3g24850 PE=3 SV=1	-	-
Chr6	31173923	3.20566e-07	G/A	exonic	synonymous SNV	PpG0000032435.01	Putative B3 domain-containing protein At3g24850 OS=Arabidopsis thaliana OX=3702 GN=At3g24850 PE=3 SV=1	-	-
Chr6	31174451	4.80188e-08	T/C	upstream;downstream	.	PpG0000032435.01	Putative B3 domain-containing protein At3g24850 OS=Arabidopsis thaliana OX=3702 GN=At3g24850 PE=3 SV=1	PpG0000032436.01	-
Chr6	31174935	1.1981e-08	T/A	upstream;downstream	.	PpG0000032435.01	Putative B3 domain-containing protein At3g24850 OS=Arabidopsis thaliana OX=3702 GN=At3g24850 PE=3 SV=1	PpG0000032436.01	-
Chr6	31174980	1.1981e-08	T/C	upstream;downstream	.	PpG0000032435.01	Putative B3 domain-containing protein At3g24850 OS=Arabidopsis thaliana OX=3702 GN=At3g24850 PE=3 SV=1	PpG0000032436.01	-
Chr6	31174994	1.1981e-08	C/T	upstream;downstream	.	PpG0000032435.01	Putative B3 domain-containing protein At3g24850 OS=Arabidopsis thaliana OX=3702 GN=At3g24850 PE=3 SV=1	PpG0000032436.01	-
Chr6	31175029	1.1981e-08	C/A	upstream;downstream	.	PpG0000032435.01	Putative B3 domain-containing protein At3g24850 OS=Arabidopsis thaliana OX=3702 GN=At3g24850 PE=3 SV=1	PpG0000032436.01	-
Chr6	31175122	4.97595e-08	G/A	upstream;downstream	.	PpG0000032435.01	Putative B3 domain-containing protein At3g24850 OS=Arabidopsis thaliana OX=3702 GN=At3g24850 PE=3 SV=1	PpG0000032436.01	-
Chr6	31176081	3.20566e-07	A/T	exonic	synonymous SNV	PpG0000032436.01	-	-	-
Chr6	31176101	3.20566e-07	T/C	exonic	synonymous SNV	PpG0000032436.01	-	-	-
Chr6	31176442	1.1981e-08	A/T	exonic	synonymous SNV	PpG0000032436.01	-	-	-
Chr6	31176546	6.33845e-10	T/A	upstream	.	PpG0000032436.01	-	-	-
Chr6	31176886	1.1981e-08	G/A	upstream	.	PpG0000032436.01	-	-	-
Chr6	31176917	1.1981e-08	T/A	upstream	.	PpG0000032436.01	-	-	-
Chr6	31176922	3.20566e-07	A/G	upstream	.	PpG0000032436.01	-	-	-
Chr6	31177597	3.20566e-07	T/C	downstream	.	PpG0000032442.01	-	-	-
Chr6	31177637	1.1981e-08	C/A	downstream	.	PpG0000032442.01	-	-	-
Chr6	31177684	1.1981e-08	T/A	downstream	.	PpG0000032442.01	-	-	-
Chr6	31177689	1.1981e-08	G/A	downstream	.	PpG0000032442.01	-	-	-
Chr6	31177785	3.20566e-07	T/C	downstream	.	PpG0000032442.01	-	-	-
Chr6	31177787	3.20566e-07	G/A	downstream	.	PpG0000032442.01	-	-	-
Chr6	31177848	3.20566e-07	A/G	downstream	.	PpG0000032442.01	-	-	-
Chr6	31177914	3.20566e-07	G/A	downstream	.	PpG0000032442.01	-	-	-
Chr6	31177919	3.20566e-07	C/G	downstream	.	PpG0000032442.01	-	-	-
Chr6	31179185	1.1981e-08	A/G	upstream	.	PpG0000032442.01	-	-	-
Chr6	31179252	1.1981e-08	A/C	upstream	.	PpG0000032442.01	-	-	-
Chr6	31179273	1.1981e-08	G/A	upstream	.	PpG0000032442.01	-	-	-
Chr6	31179278	1.1981e-08	C/T	upstream	.	PpG0000032442.01	-	-	-
Chr6	31179314	5.3747e-07	A/T	upstream	.	PpG0000032442.01	-	-	-
Chr6	31179478	1.1981e-08	T/C	upstream	.	PpG0000032442.01	-	-	-
Chr6	31179547	1.16867e-07	A/G	upstream	.	PpG0000032442.01	-	-	-
Chr6	31179736	1.1981e-08	T/C	intergenic	.	PpG0000032442.01	-	PpG0000032437.01	-
Chr6	31179765	1.1981e-08	T/A	intergenic	.	PpG0000032442.01	-	PpG0000032437.01	-
Chr6	31179773	1.1981e-08	G/A	intergenic	.	PpG0000032442.01	-	PpG0000032437.01	-
Chr6	31179838	2.81245e-08	G/T	intergenic	.	PpG0000032442.01	-	PpG0000032437.01	-
Chr6	31179920	1.7913e-07	A/C	intergenic	.	PpG0000032442.01	-	PpG0000032437.01	-
Chr6	31179973	1.1981e-08	C/T	intergenic	.	PpG0000032442.01	-	PpG0000032437.01	-
Chr6	31179987	1.1981e-08	C/T	intergenic	.	PpG0000032442.01	-	PpG0000032437.01	-
Chr6	31180009	1.1981e-08	T/C	intergenic	.	PpG0000032442.01	-	PpG0000032437.01	-
Chr6	31180066	1.1981e-08	A/C	downstream	.	PpG0000032437.01	-	-	-
Chr6	31180139	1.1981e-08	T/C	downstream	.	PpG0000032437.01	-	-	-
Chr6	31180206	1.41962e-07	G/A	downstream	.	PpG0000032437.01	-	-	-
Chr6	31180273	1.73621e-09	G/A	downstream	.	PpG0000032437.01	-	-	-
Chr6	31180409	1.1981e-08	A/G	downstream	.	PpG0000032437.01	-	-	-
Chr6	31180441	1.1981e-08	A/C	downstream	.	PpG0000032437.01	-	-	-
Chr6	31180462	1.1981e-08	C/T	downstream	.	PpG0000032437.01	-	-	-
Chr6	31181775	3.20566e-07	G/T	intronic	.	PpG0000032437.01	-	-	-
Chr6	31181792	3.20566e-07	C/T	intronic	.	PpG0000032437.01	-	-	-
Chr6	31181805	3.20566e-07	A/G	intronic	.	PpG0000032437.01	-	-	-
Chr6	31181815	3.20566e-07	G/T	intronic	.	PpG0000032437.01	-	-	-
Chr6	31182294	3.8595e-07	A/G	intronic	.	PpG0000032437.01	-	-	-
Chr6	31182347	3.8595e-07	C/T	intronic	.	PpG0000032437.01	-	-	-
Chr6	31183465	1.1981e-08	G/A	exonic	synonymous SNV	PpG0000032437.01	-	-	-
Chr6	31187234	3.20566e-07	A/T	downstream	.	PpG0000032438.01	Protein ILITYHIA OS=Arabidopsis thaliana OX=3702 GN=ILA PE=1 SV=1	-	-
Chr6	31187656	8.64153e-09	C/A	downstream	.	PpG0000032438.01	Protein ILITYHIA OS=Arabidopsis thaliana OX=3702 GN=ILA PE=1 SV=1	-	-
Chr6	31189169	8.64153e-09	C/T	intronic	.	PpG0000032438.01	Protein ILITYHIA OS=Arabidopsis thaliana OX=3702 GN=ILA PE=1 SV=1	-	-
Chr6	31191260	3.20566e-07	G/A	intronic	.	PpG0000032438.01	Protein ILITYHIA OS=Arabidopsis thaliana OX=3702 GN=ILA PE=1 SV=1	-	-
Chr6	31195394	3.20566e-07	C/A	downstream	.	PpG0000032439.01	Protein ILITYHIA OS=Arabidopsis thaliana OX=3702 GN=ILA PE=1 SV=1	-	-
Chr6	31196527	3.20566e-07	T/G	intronic	.	PpG0000032439.01	Protein ILITYHIA OS=Arabidopsis thaliana OX=3702 GN=ILA PE=1 SV=1	-	-
Chr6	31198024	3.20566e-07	C/T	intronic	.	PpG0000032439.01	Protein ILITYHIA OS=Arabidopsis thaliana OX=3702 GN=ILA PE=1 SV=1	-	-
Chr6	31205120	4.97595e-08	T/C	exonic	synonymous SNV	PpG0000032439.01	Protein ILITYHIA OS=Arabidopsis thaliana OX=3702 GN=ILA PE=1 SV=1	-	-
Chr6	31207920	3.20566e-07	G/T	intronic	.	PpG0000032439.01	Protein ILITYHIA OS=Arabidopsis thaliana OX=3702 GN=ILA PE=1 SV=1	-	-
Chr6	31215932	3.20566e-07	C/A	intergenic	.	PpG0000032439.01	Protein ILITYHIA OS=Arabidopsis thaliana OX=3702 GN=ILA PE=1 SV=1	PpG0000032441.01	-
Chr6	31217016	8.64153e-09	C/T	intergenic	.	PpG0000032439.01	Protein ILITYHIA OS=Arabidopsis thaliana OX=3702 GN=ILA PE=1 SV=1	PpG0000032441.01	-
Chr6	31218554	1.1981e-08	G/C	intergenic	.	PpG0000032439.01	Protein ILITYHIA OS=Arabidopsis thaliana OX=3702 GN=ILA PE=1 SV=1	PpG0000032441.01	-
Chr6	31223744	6.59399e-07	A/G	intergenic	.	PpG0000032439.01	Protein ILITYHIA OS=Arabidopsis thaliana OX=3702 GN=ILA PE=1 SV=1	PpG0000032441.01	-
Chr6	31223746	6.59399e-07	C/G	intergenic	.	PpG0000032439.01	Protein ILITYHIA OS=Arabidopsis thaliana OX=3702 GN=ILA PE=1 SV=1	PpG0000032441.01	-
Chr6	31223747	6.59399e-07	T/G	intergenic	.	PpG0000032439.01	Protein ILITYHIA OS=Arabidopsis thaliana OX=3702 GN=ILA PE=1 SV=1	PpG0000032441.01	-
Chr6	31223819	6.59399e-07	A/T	intergenic	.	PpG0000032439.01	Protein ILITYHIA OS=Arabidopsis thaliana OX=3702 GN=ILA PE=1 SV=1	PpG0000032441.01	-
Chr6	31223846	6.59399e-07	A/C	intergenic	.	PpG0000032439.01	Protein ILITYHIA OS=Arabidopsis thaliana OX=3702 GN=ILA PE=1 SV=1	PpG0000032441.01	-
Chr6	31223875	6.59399e-07	A/C	intergenic	.	PpG0000032439.01	Protein ILITYHIA OS=Arabidopsis thaliana OX=3702 GN=ILA PE=1 SV=1	PpG0000032441.01	-
Chr6	31223903	6.59399e-07	T/G	intergenic	.	PpG0000032439.01	Protein ILITYHIA OS=Arabidopsis thaliana OX=3702 GN=ILA PE=1 SV=1	PpG0000032441.01	-
Chr6	31223911	6.59399e-07	T/G	intergenic	.	PpG0000032439.01	Protein ILITYHIA OS=Arabidopsis thaliana OX=3702 GN=ILA PE=1 SV=1	PpG0000032441.01	-
Chr6	31223939	6.59399e-07	A/G	intergenic	.	PpG0000032439.01	Protein ILITYHIA OS=Arabidopsis thaliana OX=3702 GN=ILA PE=1 SV=1	PpG0000032441.01	-
Chr6	31223940	6.59399e-07	C/T	intergenic	.	PpG0000032439.01	Protein ILITYHIA OS=Arabidopsis thaliana OX=3702 GN=ILA PE=1 SV=1	PpG0000032441.01	-
Chr6	31224022	6.59399e-07	G/C	intergenic	.	PpG0000032439.01	Protein ILITYHIA OS=Arabidopsis thaliana OX=3702 GN=ILA PE=1 SV=1	PpG0000032441.01	-
Chr6	31224151	6.59399e-07	G/T	intergenic	.	PpG0000032439.01	Protein ILITYHIA OS=Arabidopsis thaliana OX=3702 GN=ILA PE=1 SV=1	PpG0000032441.01	-
Chr6	31224169	6.59399e-07	G/A	intergenic	.	PpG0000032439.01	Protein ILITYHIA OS=Arabidopsis thaliana OX=3702 GN=ILA PE=1 SV=1	PpG0000032441.01	-
Chr6	31224227	6.59399e-07	G/T	intergenic	.	PpG0000032439.01	Protein ILITYHIA OS=Arabidopsis thaliana OX=3702 GN=ILA PE=1 SV=1	PpG0000032441.01	-
Chr6	31224278	6.59399e-07	G/A	intergenic	.	PpG0000032439.01	Protein ILITYHIA OS=Arabidopsis thaliana OX=3702 GN=ILA PE=1 SV=1	PpG0000032441.01	-
Chr6	31224282	6.59399e-07	T/G	intergenic	.	PpG0000032439.01	Protein ILITYHIA OS=Arabidopsis thaliana OX=3702 GN=ILA PE=1 SV=1	PpG0000032441.01	-
Chr6	31224297	6.59399e-07	A/G	intergenic	.	PpG0000032439.01	Protein ILITYHIA OS=Arabidopsis thaliana OX=3702 GN=ILA PE=1 SV=1	PpG0000032441.01	-
Chr6	31228567	3.76564e-07	A/G	intergenic	.	PpG0000032441.01	-	PpG0000032440.01	Dehydration-responsive element-binding protein 2G OS=Arabidopsis thaliana OX=3702 GN=DREB2G PE=1 SV=1
Chr6	31324662	7.54619e-07	G/T	intronic	.	PpG0000032443.01	Transcription factor MYB113 OS=Arabidopsis thaliana OX=3702 GN=MYB113 PE=1 SV=1	-	-
Chr6	31449431	1.24124e-08	G/A	intergenic	.	PpG0000032569.01	Protein LUTEIN DEFICIENT 5, chloroplastic OS=Arabidopsis thaliana OX=3702 GN=CYP97A3 PE=1 SV=1	PpG0000032562.01	DExH-box ATP-dependent RNA helicase DExH12 OS=Arabidopsis thaliana OX=3702 GN=BRR2A PE=1 SV=1
Chr6	31450975	1.08454e-08	G/A	exonic	synonymous SNV	PpG0000032562.01	DExH-box ATP-dependent RNA helicase DExH12 OS=Arabidopsis thaliana OX=3702 GN=BRR2A PE=1 SV=1	-	-
Chr6	31459310	5.62752e-09	C/T	upstream	.	PpG0000032570.01	Uncharacterized protein At4g13230 OS=Arabidopsis thaliana OX=3702 GN=At4g13230 PE=2 SV=1	-	-
Chr6	31460310	1.40686e-07	A/G	upstream	.	PpG0000032563.01	Wall-associated receptor kinase 2 OS=Arabidopsis thaliana OX=3702 GN=WAK2 PE=1 SV=1	-	-
Chr6	31462224	5.62752e-09	A/C	exonic	synonymous SNV	PpG0000032563.01	Wall-associated receptor kinase 2 OS=Arabidopsis thaliana OX=3702 GN=WAK2 PE=1 SV=1	-	-
Chr6	31464890	5.62752e-09	A/C	intronic	.	PpG0000032572.01	Probable UDP-arabinopyranose mutase 5 OS=Arabidopsis thaliana OX=3702 GN=RGP5 PE=1 SV=1	-	-
Chr6	31465396	1.40686e-07	C/T	intronic	.	PpG0000032572.01	Probable UDP-arabinopyranose mutase 5 OS=Arabidopsis thaliana OX=3702 GN=RGP5 PE=1 SV=1	-	-
Chr6	31466010	1.40686e-07	G/T	upstream;downstream	.	PpG0000032572.01	Probable UDP-arabinopyranose mutase 5 OS=Arabidopsis thaliana OX=3702 GN=RGP5 PE=1 SV=1	PpG0000032571.01	-
Chr6	31466749	1.71673e-09	C/A	intronic	.	PpG0000032571.01	-	-	-
Chr6	31466841	5.62752e-09	T/G	intronic	.	PpG0000032571.01	-	-	-
Chr6	31466953	1.40686e-07	C/A	intronic	.	PpG0000032571.01	-	-	-
Chr6	31467037	1.40686e-07	A/G	intronic	.	PpG0000032571.01	-	-	-
Chr6	31467114	5.62752e-09	G/C	exonic	synonymous SNV	PpG0000032571.01	-	-	-
Chr6	31467153	1.40686e-07	G/A	exonic	synonymous SNV	PpG0000032571.01	-	-	-
Chr6	31467656	1.40686e-07	T/C	exonic	synonymous SNV	PpG0000032571.01	-	-	-
Chr6	31468077	1.40686e-07	A/T	exonic	synonymous SNV	PpG0000032571.01	-	-	-
Chr6	31469048	2.03021e-08	A/T	upstream	.	PpG0000032571.01	-	-	-
Chr6	31469152	3.76564e-07	T/A	upstream	.	PpG0000032571.01	-	-	-
Chr6	31469818	3.76564e-07	T/G	upstream	.	PpG0000032564.01	Eukaryotic translation initiation factor 3 subunit B OS=Nicotiana tabacum OX=4097 GN=TIF3B1 PE=2 SV=1	PpG0000032571.01	-
Chr6	31469832	3.76564e-07	G/T	upstream	.	PpG0000032564.01	Eukaryotic translation initiation factor 3 subunit B OS=Nicotiana tabacum OX=4097 GN=TIF3B1 PE=2 SV=1	PpG0000032571.01	-
Chr6	31470049	2.03021e-08	T/C	upstream	.	PpG0000032564.01	Eukaryotic translation initiation factor 3 subunit B OS=Nicotiana tabacum OX=4097 GN=TIF3B1 PE=2 SV=1	-	-
Chr6	31470338	2.03021e-08	T/G	upstream	.	PpG0000032564.01	Eukaryotic translation initiation factor 3 subunit B OS=Nicotiana tabacum OX=4097 GN=TIF3B1 PE=2 SV=1	-	-
Chr6	31470366	5.44134e-08	G/C	upstream	.	PpG0000032564.01	Eukaryotic translation initiation factor 3 subunit B OS=Nicotiana tabacum OX=4097 GN=TIF3B1 PE=2 SV=1	-	-
Chr6	31470402	1.04819e-06	C/T	upstream	.	PpG0000032564.01	Eukaryotic translation initiation factor 3 subunit B OS=Nicotiana tabacum OX=4097 GN=TIF3B1 PE=2 SV=1	-	-
Chr6	31470453	1.35383e-07	C/T	upstream	.	PpG0000032564.01	Eukaryotic translation initiation factor 3 subunit B OS=Nicotiana tabacum OX=4097 GN=TIF3B1 PE=2 SV=1	-	-
Chr6	31470465	2.03021e-08	T/G	upstream	.	PpG0000032564.01	Eukaryotic translation initiation factor 3 subunit B OS=Nicotiana tabacum OX=4097 GN=TIF3B1 PE=2 SV=1	-	-
Chr6	31470492	2.03021e-08	G/A	upstream	.	PpG0000032564.01	Eukaryotic translation initiation factor 3 subunit B OS=Nicotiana tabacum OX=4097 GN=TIF3B1 PE=2 SV=1	-	-
Chr6	31470903	7.20211e-09	T/A	intronic	.	PpG0000032564.01	Eukaryotic translation initiation factor 3 subunit B OS=Nicotiana tabacum OX=4097 GN=TIF3B1 PE=2 SV=1	-	-
Chr6	31472285	1.05126e-06	T/A	exonic	synonymous SNV	PpG0000032564.01	Eukaryotic translation initiation factor 3 subunit B OS=Nicotiana tabacum OX=4097 GN=TIF3B1 PE=2 SV=1	-	-
Chr6	31475491	2.03021e-08	A/G	intronic	.	PpG0000032565.01	Protein PELOTA 1 OS=Arabidopsis thaliana OX=3702 GN=PEL1 PE=2 SV=1	-	-
Chr6	31475601	2.03021e-08	G/T	intronic	.	PpG0000032565.01	Protein PELOTA 1 OS=Arabidopsis thaliana OX=3702 GN=PEL1 PE=2 SV=1	-	-
Chr6	31476004	1.70347e-07	T/C	intronic	.	PpG0000032565.01	Protein PELOTA 1 OS=Arabidopsis thaliana OX=3702 GN=PEL1 PE=2 SV=1	-	-
Chr6	31478660	8.0611e-07	T/G	intronic	.	PpG0000032565.01	Protein PELOTA 1 OS=Arabidopsis thaliana OX=3702 GN=PEL1 PE=2 SV=1	-	-
Chr6	31479736	2.03021e-08	A/C	intronic	.	PpG0000032565.01	Protein PELOTA 1 OS=Arabidopsis thaliana OX=3702 GN=PEL1 PE=2 SV=1	-	-
Chr6	31479983	2.03021e-08	T/C	intronic	.	PpG0000032565.01	Protein PELOTA 1 OS=Arabidopsis thaliana OX=3702 GN=PEL1 PE=2 SV=1	-	-
Chr6	31486297	1.07773e-06	C/T	intronic	.	PpG0000032459.01	ALBINO3-like protein 2, chloroplastic OS=Arabidopsis thaliana OX=3702 GN=ALB3L2 PE=2 SV=2	-	-
Chr6	31486858	1.07773e-06	C/T	intronic	.	PpG0000032459.01	ALBINO3-like protein 2, chloroplastic OS=Arabidopsis thaliana OX=3702 GN=ALB3L2 PE=2 SV=2	-	-
Chr6	31488942	1.07773e-06	G/A	downstream	.	PpG0000032459.01	ALBINO3-like protein 2, chloroplastic OS=Arabidopsis thaliana OX=3702 GN=ALB3L2 PE=2 SV=2	-	-
Chr6	31489292	1.07773e-06	G/A	upstream	.	PpG0000032460.01	-	-	-
Chr6	31489873	1.07773e-06	C/A	upstream	.	PpG0000032460.01	-	-	-
Chr6	31492472	1.07773e-06	A/T	intronic	.	PpG0000032460.01	-	-	-
Chr6	31492732	1.07773e-06	A/C	intronic	.	PpG0000032460.01	-	-	-
[truncated: 59 more rows]

## Sheet: Table S20
Table S20: InDels significantly associated with flat fruit shape.
[truncated: 86 more rows]

[truncated: 3 more sheets: Table S21 , Table S22, Table S23]
